# Supplementary material for: Global patterns of tree density are contingent upon local determinants in the world’s natural forests
Source: Commun Biol. 2023 Jan 13;6:47. doi: 10.1038/s42003-023-04419-8 (PMC9839683; doi:10.1038/s42003-023-04419-8)
Supplement: Supplementary file 3 — Supplementary Data 1 [file 42003_2023_4419_MOESM3_ESM.xlsx]

## Sheet: Figure_2
Lat_net	CEC	npp1	men_DBH	predict_GAMM
43.6634	169	817.2	46.4625	153.422
43.6628	175	817.2	38.0667	291.495
43.6628	174	817.2	18.0286	612.551
43.5878	139	1338.5	15.7143	513.121
43.4163	153	1365.6	32.6769	445.489
43.4157	153	1365.6	23.16	602.987
43.4157	153	1365.6	47.175	152.018
43.2918	145	1393	35.1	383.07
43.2912	145	1399.6	27.725	525.355
43.1658	171	996.8	26.0273	549.093
43.1652	166	996.8	51.96	147.265
43.0426	153	878.4	62.0273	157.641
43.042	181	878.4	12	315.655
43.042	181	878.4	64.7	149.345
43.0362	152	1419.2	58	158.47
43.0362	152	1419.2	40.4	243.569
42.977	151	830.7	29.3	506.953
42.9747	165	1416.9	31.4219	476.418
42.9741	165	1416.9	28.7143	513.906
42.7957	174	1431.5	24.0882	578.46
42.7951	174	1431.5	26.1692	544.613
42.7951	179	972.3	32.2889	461.647
42.7904	144	1396.2	20.175	631.561
42.7898	144	1396.2	24.7455	566.753
42.7898	140	1396.2	9.1	207.127
42.787	162	855	18.1345	606.704
42.7864	162	855	28.4185	517.291
42.7864	162	855	36.1571	360.033
42.7331	165	962.2	48.9238	152.923
42.7326	165	962.2	28.2333	519.215
42.7326	165	962.2	9.26	211.608
42.7284	172	861	38.6667	289.898
42.7278	167	861	33.4103	437.048
42.7278	167	861	9.72069	225.743
42.6625	194	884.6	57.08	160.926
42.6619	194	884.6	41.7105	222.103
42.6619	194	884.6	37.6308	319.182
42.5987	159	1441.7	24.708	564.709
42.5982	190	1441.7	35.8733	371
42.5981	190	1441.7	19.2852	623.98
42.0366	179	860.7	40.4667	255.507
42.0361	202	860.7	30.3	495.497
41.9705	171	1492	17.5	572.068
41.9705	157	1492	41.55	233.927
41.8681	201	863.3	52.6545	161.103
41.8675	190	863.3	50.1647	160.109
41.7101	164	1490.4	39.5393	281.327
41.7096	164	1490.4	25.2826	539.129
41.7096	164	1490.4	25.8833	532.015
41.7056	133	1487	38.0067	321.331
41.705	133	1487	69.9375	125.888
41.705	134	1487	10.0444	231.956
41.6668	93	1649.9	10.8625	260.329
41.6662	93	1650.4	17.46	563.662
41.6662	93	1650.4	10.8588	260.189
41.6064	132	1691.9	15.84	496.128
41.6064	129	1691.9	13.2364	364.054
41.5914	167	929.5	35.7091	387.111
41.5913	167	929.5	53.4167	165.088
41.5461	111	1722.7	75.5	82.8877
41.5455	111	1722.7	61.2071	173.844
41.5189	129	1489.4	45	189.039
41.5189	129	1489.4	31.3429	481.33
41.4391	203	851.1	21.0875	589.788
41.4385	203	851.1	17.524	559.87
41.4385	203	851.1	36.4421	368.046
41.4067	184	863.9	33.2474	449.281
41.2964	145	1712	18.7653	583.012
41.2958	145	1712	39.1296	296.491
41.1681	101	1763.7	26.9286	511.364
41.1681	101	1763.7	36.1154	379.448
41.0925	152	1762.5	27.0292	509.112
41.0919	148	1762.5	68.4444	142.303
41.047	141	1097.2	57	177.394
41.0464	137	1097.2	63.2	173.817
40.9852	145	1072.3	34.3125	426.763
40.9846	145	1072.3	13.5	370.056
40.9846	145	1072.3	27.25	505.517
40.9748	158	1010.7	44.5	200.589
40.9716	116	1591	55.2353	174.894
40.9716	118	1591	30	490.528
40.9522	146	933.8	25.3	519.661
40.9516	146	933.8	32.25	466.63
40.9516	144	933.8	46.3	184.131
40.8952	95	933.8	52.6667	171.225
40.8563	134	1157.9	32.1111	468.225
40.8557	134	1157.9	13.25	356.489
40.8557	134	1157.9	15.675	473.679
40.8522	106	1729.5	26.4444	507.492
40.7702	175	939.1	25	517.44
40.7696	113	1522.3	24.3571	524.501
40.7696	175	939.1	42.75	226.953
40.7696	175	939.1	50	171.811
40.7259	156	1087.8	42.2895	235.131
40.7253	152	1087.8	45.625	191.995
40.7253	152	1087.8	27.7333	497.779
40.7068	152	1087.8	39.5263	293.09
40.7068	163	1087.8	28.66	493.736
40.6872	114	800.8	19.2857	567.258
40.6872	119	800.8	16.9286	520.237
40.6543	86	1206.8	12.4091	315.908
40.6538	86	1206.8	18.2143	553.323
40.6537	86	1206.8	26.5	502.225
40.6023	136	968.5	57.1	182.123
40.6017	136	968.5	58.8889	184.135
40.6017	136	968.5	58.65	183.985
40.5363	109	991.6	65.6667	166.534
40.5358	108	991.6	55.7222	180.356
40.5357	108	991.6	64.5	172.974
36.5997	22	1250.3	23.4088	402.142
37.6972	59	1554.8	48.2862	205.069
36.7577	29	681.9	16.8092	410.268
36.7447	31	688.7	18.9631	431.399
37.487	41	1562	22.7502	427.948
37.4771	44	1585.9	23.2238	424.006
37.48	47	1600	23.5318	422.095
38.3564	53	1888	54.3616	199.675
36.7621	30	682.3	27.9984	412.879
36.7535	28	681.9	28.9153	418.354
37.5058	64	1828.3	27.2793	422.501
37.4604	55	1597.7	30.0242	434.508
37.4685	50	1573.5	39.6983	308.505
36.7756	19	637.4	21.8898	416.655
37.6272	89	959.4	42.7765	253.053
37.5233	56	1651.2	37.6108	352.867
36.2728	23	654.6	22.7258	399.831
37.1776	32	698.3	20.2865	440.193
36.2301	32	766.4	26.6239	397.658
37.8388	87	1494	14.3264	357.763
36.2326	25	667.3	23.9543	393.92
36.9857	36	673	18.0357	433.49
36.4429	32	1238.3	40.4489	293.917
37.4023	104	1794.8	24.5333	416.042
37.4152	68	1658.2	41.4154	275.89
37.0591	33	1280.1	42.1458	264.813
37.3186	61	1595.2	22.7202	423.473
37.6072	67	1485	50.6915	202.082
37.2779	28	770.6	21.6083	432.411
36.6948	61	1365.6	36.7374	367.118
36.5291	57	1395.2	34.8846	397.048
37.1768	61	655.2	38.244	338.723
36.2476	40	873.6	31.1262	419.731
37.2767	54	1291.7	24.965	412.489
37.0875	44	888.3	38.2016	339.401
36.3669	66	1296.9	54.7615	217.737
37.5022	86	1341.1	27.2563	422.326
37.4295	74	1314.7	26.2987	417.38
36.2588	46	1288.1	34.4901	399.556
37.1863	59	1760.5	41.8006	270.003
37.1367	89	1721.3	34.7749	404.182
37.2951	98	1713.7	28.9358	427.114
37.2987	105	1741.4	35.1713	399.261
37.2523	95	1477	55.034	211.06
9.95666	21	241	11.4592	217.063
9.95666	21	241	10.5042	189.524
9.95651	21	241	12.0958	238.745
9.95651	21	241	10.5042	189.524
9.9566	21	241	10.1859	181.616
9.95701	21	239.7	11.1408	207.244
10.0239	16	312.2	34.4305	206.081
10.0232	17	312.2	26.2782	364.899
10.0232	17	312.2	33.6347	211.567
10.0228	17	312.2	31.1944	239.145
10.0228	17	312.2	34.1501	207.842
10.0186	18	293.7	11.4592	216.728
10.0186	18	293.7	20.4514	566.457
9.99977	18	523.4	22.6455	513.973
9.99977	18	523.4	19.019	555.218
10.0037	22	472.3	15.4062	391.598
10.0037	22	472.3	19.7807	566.53
10.002	17	472.3	38.0911	194.576
10.002	17	472.3	30.0803	258.603
10.0124	15	315.4	10.1859	181.4
10.0124	15	315.4	30.9822	242.579
10.0359	18	448.6	11.4592	216.635
10.0359	18	448.6	14.3239	334.68
10.0112	18	315.4	20.7609	563.794
10.0112	18	315.4	16.4327	446.914
10.0112	18	315.4	15.4608	394.417
9.99604	20	534.3	10.1859	181.463
9.99604	20	534.3	19.9171	567.553
9.99655	20	534.3	22.4939	519.607
9.99655	20	534.3	18.4222	538.472
12.076	22	830.5	15.1197	342.953
12.076	22	830.5	10.7164	188.104
12.076	22	830.5	11.546	210.22
9.99684	18	534.3	37.5606	195.457
9.99684	18	534.3	12.0162	235.628
9.99714	20	534.3	16.3134	440.813
9.99714	20	534.3	22.9183	503.578
9.99714	20	534.3	23.4754	480.954
9.99755	20	534.3	23.9528	460.725
9.99755	20	534.3	21.3268	554.356
10.0376	17	297.9	10.1859	181.305
10.0376	17	297.9	26.738	348.201
10.0376	17	297.9	34.0592	208.221
10.0376	17	297.9	10.6634	193.365
10.0118	18	312.3	18.5813	543.184
10.0118	18	312.3	15.5972	401.779
10.0118	18	312.3	18.6211	544.395
10.0104	19	312.3	12.0958	238.395
10.0104	19	312.3	14.6423	351.139
10.0019	21	452.2	11.0347	203.899
10.0019	21	452.2	12.0958	238.45
10.027	15	311.7	11.5228	218.721
10.027	15	311.7	13.369	289.665
10.027	15	311.7	12.0958	238.288
7.66756	109	1774.2	22.2839	565.099
7.66486	119	1938.7	19.8959	611.539
7.66446	111	1938.7	27.4576	365.024
7.66381	111	1941.4	23.0231	536.261
7.66289	101	1941.4	18.8265	595.482
7.66201	83	950.3	18.1148	571.308
7.66047	81	1875.9	18.4435	583.733
7.66004	98	950.3	17.7569	555.665
7.6596	85	950.3	25.0951	448.286
7.65665	79	2088.4	19.333	606.331
7.64456	108	1931.3	20.2078	611.624
7.64444	97	1829	24.0318	493.444
7.64264	97	1829	20.7404	606.68
7.64189	100	1829	19.0585	601.347
7.64132	97	1909.6	21.0913	600.439
7.64072	110	1931.5	18.2543	577.061
7.63824	87	1931.5	25.1115	447.92
7.6377	114	1931.5	19.9685	611.978
7.63366	97	1931.5	25.5364	431.067
7.63101	85	2041.7	26.9267	381.807
7.45271	57	2073.6	22.7776	548.323
7.42805	50	2079.3	20.1049	613.878
7.42803	42	2026.2	22.6677	552.883
7.42723	57	2079.3	27.8918	357.867
7.42652	54	2026.2	24.2232	487.815
7.42579	57	2026.2	23.0562	537.304
7.42544	72	2079.3	29.6913	318.365
7.4232	60	2099.3	21.8123	583.325
7.42243	52	2088.2	23.2678	528.551
7.42236	60	2099.3	20.759	608.365
4.47306	10	396.3	29.9625	405.997
4.33444	10	747.2	25.0167	488.396
4.4575	11	495.5	41.4	327.445
4.45	6	483.9	20.15	620.277
4.43389	13	487.2	22.8	558.711
4.38111	14	435.1	29.5833	412.228
4.40694	11	485.9	28.9875	416.574
4.41694	11	574.1	25.64	471.153
4.38861	14	441.3	22.3214	574.325
4.01333	17	463.5	27.1667	448.504
4.42528	9	444	21.2	605.513
4.34139	12	850.8	20.7188	614.221
4.26917	10	1043.7	18.3071	594.192
4.2425	19	778.9	20.3714	618.071
4.19083	22	1040.3	17.0385	538.36
4.27194	21	901.2	23.8741	523.199
4.1875	17	1057.2	21.2316	603.978
4.07472	19	810.4	32.9833	405.63
4.05611	18	1066.5	29.0143	427.654
4.29361	12	846.4	38.2294	359.142
4.33111	14	830.8	21.3471	601.83
4.24167	19	997.9	25.8125	469.361
4.14778	28	877.6	24.444	506.187
4.08667	16	969	30.8053	415.645
4.05944	21	1085.7	37.59	374.623
4.22944	18	476.7	22.2294	576.877
4.39361	19	1138.7	19.203	615.726
4.20694	19	1009.1	34.88	388.447
4.46444	19	1070.1	27.8692	427.862
4.25333	21	1146.4	20.8833	611.217
4.12639	19	752.5	25.685	473.804
4.44083	21	1033.9	21.124	607.201
4.32944	28	1048.3	22.6214	564.535
4.20833	18	1085.8	23.6304	531.249
4.30889	13	829.6	28.1	428.969
4.20694	16	858.8	25.3571	480.689
4.05583	18	1066.5	17.5741	564.895
4.17556	18	1123.1	22.9583	553.331
4.22361	15	470.1	33.3556	396.721
4.09389	24	959.4	20.7333	613.035
4.21694	17	721.5	43.5214	319.734
4.20028	20	846	24.0125	519.064
4.10167	25	776.3	18.525	600.634
4.35722	42	839	18.7056	605.844
4.45806	30	1036.9	15.5094	448.117
4.40917	26	1204.4	23.0391	550.669
4.16	20	983.1	41	340.856
4.45639	30	1036.9	16.673	518.007
4.13262	130	1757.2	22.8975	555.301
4.13252	90	1757.2	18.3495	595.394
4.13195	111	1757.2	20.5115	616.187
4.13151	82	1790	25.7076	473.224
4.13068	127	1620.6	23.8531	524.331
4.13067	148	1620.6	16.8178	526.387
4.13034	138	1620.6	19.3128	616.55
4.12938	107	1757.2	17.8594	577.397
4.12878	121	1757.2	19.4201	617.689
4.12875	142	1717.4	17.2714	550.395
4.12758	80	1790	28.1458	433.418
4.12653	116	1757.2	21.2068	604.282
4.12491	73	1810.3	21.3673	600.589
4.12119	75	1810.3	21.6581	593.174
4.11972	70	1810.3	20.2195	618.769
4.1176	95	1810.3	19.3505	616.941
4.11727	161	1688.4	13.9767	358.402
4.11597	83	1813.9	18.4667	598.972
4.11456	71	1838.6	16.6183	515.144
4.11305	164	1622.4	13.6485	340.91
4.11275	83	1825.6	18.9328	610.491
4.11237	94	1813.9	18.0304	584.166
4.11128	164	1622.4	16.4265	504.028
4.1083	149	1657.7	13.6486	340.921
4.10618	176	1451.2	14.4786	386.642
4.10606	229	1657.7	16.0053	478.839
4.10456	166	1657.7	13.1033	313.768
4.10353	155	1657.7	12.1821	273.433
4.10301	234	1657.7	15.1415	426.038
4.10264	150	1696.8	15.3161	436.673
1.45644	80	984.5	19.724	598.983
1.45611	75	959.6	21.4444	585.315
1.45593	80	984.5	19.8316	599.314
1.45588	75	959.6	25.97	514.835
1.4557	100	984.5	20.8955	593.369
1.45562	72	959.6	19.0431	592.088
1.45538	80	984.5	25.2429	520.474
1.42627	53	935.5	16.8014	512.57
1.42337	34	952.9	20.1622	598.859
1.42256	34	952.9	21.12	590.223
1.42249	44	948.2	19.0338	591.515
1.42246	42	943.2	21.1082	590.389
1.42172	32	952.9	19.6511	598.251
1.42166	94	948.2	22.5627	564.139
1.42133	50	942.8	22.6	563.397
1.42112	35	952.9	23.7667	541.205
1.42092	40	942.8	22.6683	562.041
1.41953	42	939.1	19.4066	596.382
1.41834	33	943.2	20.9126	592.939
1.41769	33	943.2	23.7284	541.909
1.41764	44	946.2	19.8025	598.828
1.41756	46	943.2	20.54	596.728
1.41737	46	946.2	21.1469	589.816
1.41736	57	943.2	21.7092	580.622
1.41723	50	946.2	22.6349	562.721
1.41714	33	962.2	25.0881	522.764
1.41706	32	946.2	22.2315	570.716
1.41704	32	946.2	23.4417	547.077
1.41689	42	943.2	19.8984	599.015
1.41599	42	943.5	19.7794	598.74
1.39366	41	932.9	19.4392	596.381
1.39293	41	932.9	21.3494	586.668
1.39277	44	932.9	18.8222	587.196
1.39249	41	932.9	22.0634	574.018
1.39206	35	940.5	17.2947	535.844
1.39164	35	927.1	21.2563	588.098
1.39047	42	923.8	21.7729	579.446
1.39005	42	911.2	16.8294	513.639
1.38984	40	911.2	20.5354	596.55
1.38973	42	911.2	22.4767	565.967
1.38971	40	911.2	18.7234	585.03
1.38935	42	911.2	16.0131	470.316
1.38934	43	923.8	16.2442	482.978
1.38929	42	911.2	20.7039	595.058
1.75003	39	1425.8	12.1969	279.149
1.75003	39	1425.8	15.6958	454.401
1.75003	39	1425.8	18.3753	580.568
1.75003	39	1425.8	13.184	320.61
1.75003	39	1425.8	17.4303	545.672
1.75003	39	1425.8	15.971	470.104
1.75003	39	1425.8	16.9024	520.583
1.75003	39	1425.8	13.4918	335.03
1.75003	39	1425.8	16.4272	495.541
1.75003	39	1425.8	18.4101	581.563
1.75003	39	1425.8	19.2272	598.266
1.75003	39	1425.8	17.6088	553.342
1.75003	39	1425.8	25.2906	514.545
1.75003	39	1425.8	18.7397	589.848
1.75003	39	1425.8	28.2187	504.752
1.75003	39	1425.8	22.3801	567.073
1.75003	39	1425.8	21.2437	589.854
1.75003	39	1425.8	25.6266	511.163
1.75003	39	1425.8	24.2036	529.853
1.75003	39	1425.8	29.5135	509.727
1.75003	39	1425.8	30.869	515.505
1.75003	39	1425.8	20.2763	601.36
1.75003	39	1425.8	21.9226	576.867
1.75003	39	1425.8	20.5894	598.856
1.75003	39	1425.8	27.2454	503.639
1.75003	39	1425.8	28.9701	507.355
1.75003	39	1425.8	22.7855	558.222
1.75003	39	1425.8	26.4311	505.702
1.75003	39	1425.8	34.1903	514.654
1.75003	39	1425.8	35.2735	507.653
1.75003	39	1425.8	33.3795	517.533
1.75003	39	1425.8	29.9049	511.517
1.75003	39	1425.8	27.6218	503.678
1.75003	39	1425.8	35.8792	502.19
1.75003	39	1425.8	35.8601	502.378
1.75003	39	1425.8	41.1343	430.837
1.75003	39	1425.8	30.8782	515.537
1.75003	39	1425.8	42.9839	405.583
1.75003	39	1425.8	49.4616	349.082
1.75003	39	1425.8	69.1981	372.751
1.75003	39	1425.8	18.8771	592.691
1.75003	39	1425.8	14.812	404.047
1.75003	39	1425.8	19.3157	599.295
1.75003	39	1425.8	15.9265	467.579
1.75003	39	1425.8	16.9931	525.123
1.75003	39	1425.8	14.6222	393.516
1.75003	39	1425.8	39.0902	460.597
1.75003	39	1425.8	17.7287	558.233
1.75003	39	1425.8	15.1794	424.808
1.75003	39	1425.8	18.2869	577.945
1.75003	39	1425.8	17.5133	549.296
1.75003	39	1425.8	26.7674	504.46
1.75003	39	1425.8	21.3506	588.001
1.75003	39	1425.8	18.5553	585.464
1.75003	39	1425.8	26.7035	504.651
1.75003	39	1425.8	20.3516	600.882
1.75003	39	1425.8	31.6445	517.663
1.75003	39	1425.8	15.2504	428.864
1.75003	39	1425.8	20.9539	594.387
1.75003	39	1425.8	17.2916	539.41
1.75003	39	1425.8	20.9277	594.757
1.75003	39	1425.8	19.861	602.42
1.75003	39	1425.8	22.2811	569.224
1.75003	39	1425.8	23.1254	550.879
1.75003	39	1425.8	27.4274	503.588
1.75003	39	1425.8	22.6194	561.85
1.75003	39	1425.8	28.8357	506.817
1.75003	39	1425.8	22.6248	561.732
1.75003	39	1425.8	36.7166	493.011
1.75003	39	1425.8	20.454	600.103
1.75003	39	1425.8	27.9007	504.042
1.75003	39	1425.8	24.0095	533.247
1.75003	39	1425.8	19.2367	598.383
1.75003	39	1425.8	27.6281	503.683
1.75003	39	1425.8	31.7284	517.822
1.75003	39	1425.8	42.8306	407.566
1.75003	39	1425.8	30.9055	515.63
1.75003	39	1425.8	28.8924	507.041
1.75003	39	1425.8	36.8824	491.008
1.75003	39	1425.8	44.1256	391.63
1.75003	39	1425.8	48.3136	355.028
1.75003	39	1425.8	45.1083	380.922
1.75003	39	1425.8	52.7105	340.39
1.75003	39	1425.8	76.2483	370.268
1.75003	39	1425.8	13.5511	337.889
1.75003	39	1425.8	11.4829	253.703
1.75003	39	1425.8	20.7947	596.525
1.75003	39	1425.8	11.0333	239.496
1.75003	39	1425.8	12.9313	309.299
1.75003	39	1425.8	14.637	394.331
1.75003	39	1425.8	17.3833	543.582
1.75003	39	1425.8	14.7688	401.64
1.75003	39	1425.8	24.3665	527.154
1.75003	39	1425.8	18.5343	584.924
1.75003	39	1425.8	18.8728	592.606
1.75003	39	1425.8	19.8389	602.397
1.75003	39	1425.8	15.9132	466.822
1.75003	39	1425.8	18.5957	586.48
1.75003	39	1425.8	18.7834	590.791
1.75003	39	1425.8	20.2784	601.347
1.75003	39	1425.8	23.6567	539.912
1.75003	39	1425.8	15.5971	448.74
1.75003	39	1425.8	17.8047	561.22
1.75003	39	1425.8	37.7968	479.072
1.75003	39	1425.8	19.2368	598.384
1.75003	39	1425.8	25.3067	514.368
1.75003	39	1425.8	22.0936	573.258
1.75003	39	1425.8	31.9318	518.131
1.75003	39	1425.8	27.106	503.772
1.75003	39	1425.8	25.3582	513.813
1.75003	39	1425.8	29.6174	510.201
1.75003	39	1425.8	24.6133	523.323
1.75003	39	1425.8	26.7219	504.594
1.75003	39	1425.8	54.1691	339.787
1.75003	39	1425.8	23.4867	543.325
1.75003	39	1425.8	30.0786	512.301
1.75003	39	1425.8	36.0253	500.716
1.75003	39	1425.8	47.3576	361.307
1.75003	39	1425.8	41.2786	428.781
1.75003	39	1425.8	61.7999	354.239
1.75003	39	1425.8	35.471	505.985
1.75003	39	1425.8	52.8469	340.259
1.75003	39	1425.8	51.6497	342.015
1.75003	39	1425.8	16.5956	504.629
1.75003	39	1425.8	15.2124	426.694
1.75003	39	1425.8	12.5942	294.951
1.75003	39	1425.8	19.7335	602.169
1.75003	39	1425.8	15.4882	442.49
1.75003	39	1425.8	14.7573	400.995
1.75003	39	1425.8	15.02	415.752
1.75003	39	1425.8	20.1575	601.941
1.75003	39	1425.8	16.6851	509.368
1.75003	39	1425.8	23.9433	534.451
1.75003	39	1425.8	13.1962	321.171
1.75003	39	1425.8	24.2845	528.495
1.75003	39	1425.8	24.748	521.372
1.75003	39	1425.8	24.8776	519.592
1.75003	39	1425.8	19.1304	596.964
1.75003	39	1425.8	23.7162	538.745
1.75003	39	1425.8	18.0744	571.061
1.75003	39	1425.8	19.8968	602.439
1.75003	39	1425.8	20.6657	598.048
1.75003	39	1425.8	19.3888	600.031
1.75003	39	1425.8	19.88	602.433
1.75003	39	1425.8	22.3113	568.57
1.75003	39	1425.8	25.1175	516.543
1.75003	39	1425.8	21.2658	589.479
1.75003	39	1425.8	18.7568	590.222
1.75003	39	1425.8	22.8709	556.365
1.75003	39	1425.8	23.2999	547.188
1.75003	39	1425.8	23.9252	534.783
1.75003	39	1425.8	26.5669	505.13
1.75003	39	1425.8	23.7997	537.136
1.75003	39	1425.8	24.6258	523.137
1.75003	39	1425.8	19.7787	602.29
1.75003	39	1425.8	19.6925	602.027
1.75003	39	1425.8	19.0517	595.771
1.75003	39	1425.8	30.7549	515.097
1.75003	39	1425.8	31.7282	517.821
1.75003	39	1425.8	32.49	518.515
1.75003	39	1425.8	26.3779	505.953
1.75003	39	1425.8	21.5016	585.243
1.75003	39	1425.8	28.9475	507.263
1.75003	39	1425.8	29.7664	510.883
1.75003	39	1425.8	35.319	507.279
1.75003	39	1425.8	26.9894	503.95
1.75003	39	1425.8	26.5532	505.183
1.75003	39	1425.8	30.279	513.181
1.75003	39	1425.8	32.339	518.478
1.75003	39	1425.8	29.7717	510.908
1.75003	39	1425.8	39.9454	448.091
1.75003	39	1425.8	12.4082	287.403
1.75003	39	1425.8	15.0101	415.194
1.75003	39	1425.8	14.4628	384.805
1.75003	39	1425.8	14.2449	373.114
1.75003	39	1425.8	22.8819	556.125
1.75003	39	1425.8	17.7722	559.952
1.75003	39	1425.8	12.9133	308.511
1.75003	39	1425.8	14.4431	383.736
1.75003	39	1425.8	28.905	507.092
1.75003	39	1425.8	18.4001	581.28
1.75003	39	1425.8	17.0678	528.798
1.75003	39	1425.8	19.4438	600.519
1.75003	39	1425.8	18.3453	579.695
1.75003	39	1425.8	14.2683	374.356
1.75003	39	1425.8	19.2496	598.54
1.75003	39	1425.8	27.2438	503.64
1.75003	39	1425.8	16.3032	488.732
1.75003	39	1425.8	24.9478	518.666
1.75003	39	1425.8	19.0197	595.25
1.75003	39	1425.8	17.8901	564.463
1.75003	39	1425.8	36.2888	497.912
1.75003	39	1425.8	22.9751	554.107
1.75003	39	1425.8	19.8641	602.422
1.75003	39	1425.8	23.7472	538.144
1.75003	39	1425.8	17.3215	540.784
1.75003	39	1425.8	17.2172	535.951
1.75003	39	1425.8	20.2414	601.552
1.75003	39	1425.8	23.5924	541.189
1.75003	39	1425.8	20.5184	599.54
1.75003	39	1425.8	26.1176	507.403
1.75003	39	1425.8	24.114	531.396
1.75003	39	1425.8	26.3613	506.035
1.75003	39	1425.8	28.5582	505.795
1.75003	39	1425.8	26.3286	506.2
1.75003	39	1425.8	25.2027	515.538
1.75003	39	1425.8	28.5993	505.938
1.75003	39	1425.8	28.8399	506.834
1.75003	39	1425.8	28.9975	507.468
1.75003	39	1425.8	29.3594	509.031
1.75003	39	1425.8	28.5473	505.758
1.75003	39	1425.8	28.7936	506.654
1.75003	39	1425.8	33.417	517.443
1.75003	39	1425.8	24.5557	524.187
1.75003	39	1425.8	31.634	517.642
1.75003	39	1425.8	34.0041	515.489
1.93022	19	1014.5	26.1935	503.002
1.93022	19	1014.5	14.2393	372.856
1.93022	19	1014.5	21.9949	575.602
1.93022	19	1014.5	17.1888	536.223
1.93022	19	1014.5	18.296	580.196
1.93022	19	1014.5	26.5302	501.025
1.93022	19	1014.5	15.8938	466.633
1.93022	19	1014.5	14.5685	390.76
1.93022	19	1014.5	21.2811	590.104
1.93022	19	1014.5	16.4483	497.927
1.93022	19	1014.5	18.5631	587.664
1.93022	19	1014.5	18.7554	592.194
1.93022	19	1014.5	20.5848	600.299
1.93022	19	1014.5	16.9167	522.786
1.93022	19	1014.5	20.7578	598.263
1.93022	19	1014.5	20.8347	597.243
1.93022	19	1014.5	19.6816	603.826
1.93022	19	1014.5	17.895	566.53
1.93022	19	1014.5	22.0126	575.21
1.93022	19	1014.5	22.694	559.777
1.93022	19	1014.5	32.1332	510.142
1.93022	19	1014.5	24.7933	518.142
1.93022	19	1014.5	33.2544	509.228
1.93022	19	1014.5	21.1939	591.645
1.93022	19	1014.5	19.7512	604.038
1.93022	19	1014.5	27.4184	498.55
1.93022	19	1014.5	30.3163	506.088
1.93022	19	1014.5	25.3056	511.278
1.93022	19	1014.5	41.2183	422.575
1.93022	19	1014.5	42.2798	408.227
1.93022	19	1014.5	50.8094	340.019
1.93022	19	1014.5	31.6533	509.68
1.93022	19	1014.5	53.1392	336.334
1.93022	19	1014.5	25.8103	506.014
1.93022	19	1014.5	34.7637	502.603
1.93022	19	1014.5	41.8992	413.283
1.93022	19	1014.5	56.1001	337.939
1.93022	19	1014.5	62.9139	354.647
1.93022	19	1014.5	50.1116	342.19
1.93022	19	1014.5	66.3969	364.387
1.93022	19	1014.5	15.7909	460.699
1.93022	19	1014.5	14.0752	364.177
1.93022	19	1014.5	17.7525	561.015
1.93022	19	1014.5	17.4185	546.863
1.93022	19	1014.5	16.7069	511.888
1.93022	19	1014.5	15.9672	470.846
1.93022	19	1014.5	30.0309	505.019
1.93022	19	1014.5	19.6783	603.814
1.93022	19	1014.5	15.9263	468.503
1.93022	19	1014.5	21.5645	584.697
1.93022	19	1014.5	17.1131	532.57
1.93022	19	1014.5	16.4121	495.935
1.93022	19	1014.5	16.097	478.259
1.93022	19	1014.5	23.413	543.655
1.93022	19	1014.5	19.2571	600.578
1.93022	19	1014.5	19.9744	604.134
1.93022	19	1014.5	24.2185	527.581
1.93022	19	1014.5	22.0085	575.3
1.93022	19	1014.5	19.7675	604.075
1.93022	19	1014.5	48.6944	348.306
1.93022	19	1014.5	39.8245	442.248
1.93022	19	1014.5	24.0617	530.459
1.93022	19	1014.5	23.5964	539.739
1.93022	19	1014.5	39.6852	444.233
1.93022	19	1014.5	30.2844	505.972
1.93022	19	1014.5	35.8342	493.877
1.93022	19	1014.5	25.7642	506.433
1.93022	19	1014.5	33.6889	508
1.93022	19	1014.5	37.0264	480.691
1.93022	19	1014.5	26.2274	502.775
1.93022	19	1014.5	24.0252	531.148
1.93022	19	1014.5	48.1451	351.347
1.93022	19	1014.5	31.5223	509.463
1.93022	19	1014.5	35.1704	499.672
1.93022	19	1014.5	33.885	507.272
1.93022	19	1014.5	45.5511	371.057
1.93022	19	1014.5	36.1506	490.691
1.93022	19	1014.5	57.5787	340.543
1.93022	19	1014.5	12.8655	306.001
1.93022	19	1014.5	21.6161	583.655
1.93022	19	1014.5	15.6078	450.107
1.93022	19	1014.5	20.3067	602.739
1.93022	19	1014.5	18.6612	590.065
1.93022	19	1014.5	16.1692	482.354
1.93022	19	1014.5	18.0725	572.928
1.93022	19	1014.5	17.6169	555.469
1.93022	19	1014.5	26.4905	501.226
1.93022	19	1014.5	20.3037	602.759
1.93022	19	1014.5	25.0125	515.022
1.93022	19	1014.5	18.8794	594.733
1.93022	19	1014.5	18.4071	583.467
1.93022	19	1014.5	26.428	501.56
1.93022	19	1014.5	18.8948	595.026
1.93022	19	1014.5	15.918	468.022
1.93022	19	1014.5	24.0419	530.832
1.93022	19	1014.5	24.8278	517.632
1.93022	19	1014.5	22.7299	558.957
1.93022	19	1014.5	19.6888	603.852
1.93022	19	1014.5	40.4707	433.059
1.93022	19	1014.5	32.5238	510.166
1.93022	19	1014.5	35.9861	492.381
1.93022	19	1014.5	33.8289	507.492
1.93022	19	1014.5	34.8343	502.129
1.93022	19	1014.5	28.5265	499.721
1.93022	19	1014.5	43.2232	396.252
1.93022	19	1014.5	33.8455	507.428
1.93022	19	1014.5	48.6146	348.723
1.93022	19	1014.5	32.8425	509.927
1.93022	19	1014.5	41.3802	420.34
1.93022	19	1014.5	59.2148	344.235
1.93022	19	1014.5	38.8151	456.616
1.93022	19	1014.5	42.0983	410.624
1.93022	19	1014.5	30.1826	505.595
1.93022	19	1014.5	40.6077	431.122
1.93022	19	1014.5	39.0901	452.714
1.93022	19	1014.5	40.1438	437.702
1.93022	19	1014.5	47.9533	352.502
1.93022	19	1014.5	13.2967	325.496
1.93022	19	1014.5	22.4944	564.343
1.93022	19	1014.5	13.689	344.45
1.93022	19	1014.5	16.5481	503.376
1.93022	19	1014.5	14.8463	406.301
1.93022	19	1014.5	18.9133	595.373
1.93022	19	1014.5	21.9633	576.296
1.93022	19	1014.5	22.1629	571.865
1.93022	19	1014.5	23.5128	541.51
1.93022	19	1014.5	20.1361	603.675
1.93022	19	1014.5	24.3392	525.453
1.93022	19	1014.5	20.2735	602.956
1.93022	19	1014.5	23.5755	540.181
1.93022	19	1014.5	18.4155	583.704
1.93022	19	1014.5	20.3085	602.727
1.93022	19	1014.5	27.0256	499.195
1.93022	19	1014.5	21.2742	590.228
1.93022	19	1014.5	22.082	573.673
1.93022	19	1014.5	31.8405	509.921
1.93022	19	1014.5	36.0018	492.223
1.93022	19	1014.5	41.6478	416.68
1.93022	19	1014.5	37.3646	476.445
1.93022	19	1014.5	37.7007	472.042
1.93022	19	1014.5	35.7145	495.011
1.93022	19	1014.5	33.7676	507.721
1.93022	19	1014.5	34.181	505.957
1.93022	19	1014.5	29.7234	503.825
1.93022	19	1014.5	42.4239	406.345
1.93022	19	1014.5	32.7839	509.991
1.93022	19	1014.5	34.1854	505.936
1.93022	19	1014.5	37.3032	477.23
1.93022	19	1014.5	46.7248	361.037
1.93022	19	1014.5	51.3302	338.73
1.93022	19	1014.5	52.0451	337.404
1.93022	19	1014.5	41.9868	412.109
1.93022	19	1014.5	50.616	340.568
1.93022	19	1014.5	33.9333	507.076
1.93022	19	1014.5	41.6857	416.166
1.93022	19	1014.5	59.9926	346.234
1.93022	19	1014.5	44.113	385.817
1.93022	19	1014.5	14.4965	386.792
1.93022	19	1014.5	11.6987	260.354
1.93022	19	1014.5	14.1979	370.649
1.93022	19	1014.5	13.9227	356.265
1.93022	19	1014.5	11.0088	238.026
1.93022	19	1014.5	14.6159	393.385
1.93022	19	1014.5	15.2905	431.727
1.93022	19	1014.5	28.2706	499.134
1.93022	19	1014.5	21.1256	592.806
1.93022	19	1014.5	19.1905	599.754
1.93022	19	1014.5	18.2076	577.428
1.93022	19	1014.5	18.2308	578.169
1.93022	19	1014.5	14.1917	370.322
1.93022	19	1014.5	18.7734	592.58
1.93022	19	1014.5	19.4711	602.643
1.93022	19	1014.5	19.8481	604.187
1.93022	19	1014.5	14.8433	406.129
1.93022	19	1014.5	22.5361	563.39
1.93022	19	1014.5	21.104	593.165
1.93022	19	1014.5	17.685	558.29
1.93022	19	1014.5	25.3553	510.693
1.93022	19	1014.5	25.6288	507.734
1.93022	19	1014.5	27.8252	498.529
1.93022	19	1014.5	31.8496	509.93
1.93022	19	1014.5	26.5425	500.965
1.93022	19	1014.5	38.0747	466.971
1.93022	19	1014.5	29.8036	504.138
1.93022	19	1014.5	21.316	589.469
1.93022	19	1014.5	22.3601	567.406
1.93022	19	1014.5	27.9112	498.599
1.93022	19	1014.5	38.5248	460.71
1.93022	19	1014.5	30.8917	507.978
1.93022	19	1014.5	27.7746	498.499
1.93022	19	1014.5	37.8019	470.686
1.93022	19	1014.5	41.4807	418.961
1.93022	19	1014.5	49.3438	345.207
1.93022	19	1014.5	55.3937	337.053
1.93022	19	1014.5	40.0928	438.427
1.93022	19	1014.5	48.3542	350.142
1.73244	43	1439.1	16.296	488.216
1.73244	43	1439.1	13.6964	345.017
1.73244	43	1439.1	17.4325	545.593
1.73244	43	1439.1	18.7649	590.192
1.73244	43	1439.1	16.3028	488.589
1.73244	43	1439.1	27.2847	504.101
1.73244	43	1439.1	16.8153	515.994
1.73244	43	1439.1	16.838	517.157
1.73244	43	1439.1	21.511	585.005
1.73244	43	1439.1	17.5751	551.747
1.73244	43	1439.1	21.5919	583.471
1.73244	43	1439.1	31.4952	518.103
1.73244	43	1439.1	17.7279	558.013
1.73244	43	1439.1	21.5205	584.828
1.73244	43	1439.1	20.5506	599.099
1.73244	43	1439.1	20.6733	597.834
1.73244	43	1439.1	27.7029	504.275
1.73244	43	1439.1	27.4297	504.085
1.73244	43	1439.1	23.9764	534.032
1.73244	43	1439.1	25.2468	515.342
1.73244	43	1439.1	26.0664	508.113
1.73244	43	1439.1	30.5862	515.171
1.73244	43	1439.1	29.6918	511.205
1.73244	43	1439.1	24.3146	528.218
1.73244	43	1439.1	25.5798	511.933
1.73244	43	1439.1	27.1342	504.211
1.73244	43	1439.1	29.3256	509.519
1.73244	43	1439.1	26.7431	504.971
1.73244	43	1439.1	28.7436	507.062
1.73244	43	1439.1	45.8185	374.519
1.73244	43	1439.1	32.7383	519.269
1.73244	43	1439.1	31.5849	518.309
1.73244	43	1439.1	38.9625	463.229
1.73244	43	1439.1	33.3725	518.381
1.73244	43	1439.1	47.92	357.935
1.73244	43	1439.1	55.1836	340.61
1.73244	43	1439.1	46.8756	365.431
1.73244	43	1439.1	64.8403	363.428
1.73244	43	1439.1	57.2517	343.43
1.73244	43	1439.1	43.4665	400.11
1.73244	43	1439.1	16.6958	509.792
1.73244	43	1439.1	11.1121	241.965
1.73244	43	1439.1	11.7042	261.262
1.73244	43	1439.1	15.1001	420.248
1.73244	43	1439.1	16.0963	477.08
1.73244	43	1439.1	12.2955	283.013
1.73244	43	1439.1	15.9954	471.389
1.73244	43	1439.1	22.4738	565.062
1.73244	43	1439.1	19.028	595.186
1.73244	43	1439.1	17.8727	563.622
1.73244	43	1439.1	16.7848	514.424
1.73244	43	1439.1	27.1526	504.192
1.73244	43	1439.1	24.7443	521.685
1.73244	43	1439.1	25.9909	508.618
1.73244	43	1439.1	21.4234	586.621
1.73244	43	1439.1	25.502	512.672
1.73244	43	1439.1	31.6172	518.379
1.73244	43	1439.1	20.7752	596.645
1.73244	43	1439.1	25.7516	510.43
1.73244	43	1439.1	21.1159	591.852
1.73244	43	1439.1	31.8091	518.736
1.73244	43	1439.1	20.5481	599.123
1.73244	43	1439.1	29.3093	509.445
1.73244	43	1439.1	21.6616	582.119
1.73244	43	1439.1	26.0028	508.536
1.73244	43	1439.1	42.8072	408.5
1.73244	43	1439.1	28.1347	505.089
1.73244	43	1439.1	23.7769	537.737
1.73244	43	1439.1	23.1659	550.118
1.73244	43	1439.1	27.2642	504.111
1.73244	43	1439.1	29.4334	510.01
1.73244	43	1439.1	40.6853	438.013
1.73244	43	1439.1	25.8841	509.386
1.73244	43	1439.1	23.7096	539.032
1.73244	43	1439.1	24.7187	522.045
1.73244	43	1439.1	30.5146	514.881
1.73244	43	1439.1	25.785	510.157
1.73244	43	1439.1	29.4202	509.95
1.73244	43	1439.1	30.9863	516.639
1.73244	43	1439.1	26.3111	506.693
1.73244	43	1439.1	32.9682	519.075
1.73244	43	1439.1	54.7082	340.301
1.73244	43	1439.1	37.3181	486.317
1.73244	43	1439.1	35.7658	504.139
1.73244	43	1439.1	32.9025	519.145
1.73244	43	1439.1	38.061	476.195
1.73244	43	1439.1	45.8684	374.057
1.73244	43	1439.1	43.1075	404.622
1.73244	43	1439.1	41.8833	420.961
1.73244	43	1439.1	14.2834	375.158
1.73244	43	1439.1	26.6933	505.12
1.73244	43	1439.1	26.9933	504.404
1.73244	43	1439.1	16.7722	513.77
1.73244	43	1439.1	17.2253	536.166
1.73244	43	1439.1	17.4398	545.915
1.73244	43	1439.1	18.0242	569.127
1.73244	43	1439.1	24.0649	532.453
1.73244	43	1439.1	18.3898	580.783
1.73244	43	1439.1	30.1212	513.181
1.73244	43	1439.1	16.9208	521.357
1.73244	43	1439.1	22.1275	572.531
1.73244	43	1439.1	22.293	568.979
1.73244	43	1439.1	18.9793	594.363
1.73244	43	1439.1	18.4448	582.328
1.73244	43	1439.1	21.1216	591.761
1.73244	43	1439.1	19.2427	598.259
1.73244	43	1439.1	20.8667	595.476
1.73244	43	1439.1	25.6016	511.732
1.73244	43	1439.1	24.3752	527.237
1.73244	43	1439.1	22.222	570.508
1.73244	43	1439.1	25.2793	514.981
1.73244	43	1439.1	23.7877	537.532
1.73244	43	1439.1	21.8507	578.326
1.73244	43	1439.1	24.0158	533.323
1.73244	43	1439.1	24.2873	528.666
1.73244	43	1439.1	34.3977	514.439
1.73244	43	1439.1	28.3988	505.846
1.73244	43	1439.1	28.5365	506.304
1.73244	43	1439.1	29.9761	512.523
1.73244	43	1439.1	44.704	385.736
1.73244	43	1439.1	30.8441	516.151
1.73244	43	1439.1	31.7012	518.547
1.73244	43	1439.1	30.927	516.44
1.73244	43	1439.1	35.3727	507.681
1.73244	43	1439.1	33.3323	518.471
1.73244	43	1439.1	39.7844	451.188
1.73244	43	1439.1	33.1915	518.748
1.73244	43	1439.1	62.3915	356.265
1.73244	43	1439.1	61.6788	354.178
1.73244	43	1439.1	11.8968	268.065
1.73244	43	1439.1	16.0658	475.365
1.73244	43	1439.1	23.2941	547.424
1.73244	43	1439.1	18.1015	571.785
1.73244	43	1439.1	16.2097	483.425
1.73244	43	1439.1	18.2161	575.54
1.73244	43	1439.1	19.8627	602.244
1.73244	43	1439.1	20.8552	595.628
1.73244	43	1439.1	19.3554	599.512
1.73244	43	1439.1	22.4246	566.13
1.73244	43	1439.1	27.3767	504.081
1.73244	43	1439.1	20.4497	599.994
1.73244	43	1439.1	23.1521	550.409
1.73244	43	1439.1	16.6849	509.22
1.73244	43	1439.1	21.6055	583.208
1.73244	43	1439.1	20.6352	598.247
1.73244	43	1439.1	28.7467	507.074
1.73244	43	1439.1	23.7649	537.966
1.73244	43	1439.1	27.4073	504.082
1.73244	43	1439.1	23.7731	537.809
1.73244	43	1439.1	25.6363	511.419
1.73244	43	1439.1	23.3109	547.075
1.73244	43	1439.1	22.2622	569.643
1.73244	43	1439.1	23.6473	540.249
1.73244	43	1439.1	19.5272	600.96
1.73244	43	1439.1	26.7133	505.058
1.73244	43	1439.1	22.7934	558.114
1.73244	43	1439.1	25.9929	508.604
1.73244	43	1439.1	34.4838	513.96
1.73244	43	1439.1	29.8549	511.963
1.73244	43	1439.1	49.085	351.288
1.73244	43	1439.1	28.4492	506.009
1.73244	43	1439.1	36.3971	497.55
1.73244	43	1439.1	28.1925	505.24
1.73244	43	1439.1	43.322	401.91
1.73244	43	1439.1	40.4313	441.714
1.73244	43	1439.1	63.9884	360.999
1.73244	43	1439.1	40.0196	447.741
1.73244	43	1439.1	78.2258	364.953
1.73244	43	1439.1	15.9959	471.418
1.73244	43	1439.1	13.8503	352.7
1.73244	43	1439.1	22.1515	572.02
1.73244	43	1439.1	18.5733	585.716
1.73244	43	1439.1	17.1431	532.272
1.73244	43	1439.1	17.441	545.971
1.73244	43	1439.1	17.5687	551.477
1.73244	43	1439.1	17.1116	530.76
1.73244	43	1439.1	19.8732	602.252
1.73244	43	1439.1	20.0936	601.999
1.73244	43	1439.1	21.9517	576.24
1.73244	43	1439.1	17.0837	529.409
1.73244	43	1439.1	24.5614	524.343
1.73244	43	1439.1	20.6682	597.891
1.73244	43	1439.1	19.4944	600.726
1.73244	43	1439.1	25.6209	511.557
1.73244	43	1439.1	25.8509	509.639
1.73244	43	1439.1	21.7569	580.228
1.73244	43	1439.1	20.8514	595.677
1.73244	43	1439.1	34.9682	510.844
1.73244	43	1439.1	22.3567	567.603
1.73244	43	1439.1	19.2328	598.137
1.73244	43	1439.1	25.2766	515.01
1.73244	43	1439.1	25.5262	512.439
1.73244	43	1439.1	28.6535	506.723
1.73244	43	1439.1	27.2451	504.121
1.73244	43	1439.1	27.4844	504.101
1.73244	43	1439.1	24.4509	526.04
1.73244	43	1439.1	34.9169	511.209
1.73244	43	1439.1	27.5651	504.145
1.73244	43	1439.1	28.0804	504.956
1.73244	43	1439.1	51.885	341.941
1.73244	43	1439.1	90.777	297.902
1.73244	43	1439.1	28.8379	507.431
1.73244	43	1439.1	30.5183	514.896
1.73244	43	1439.1	34.7824	512.126
1.73244	43	1439.1	21.5923	583.464
1.73244	43	1439.1	29.8916	512.133
1.73244	43	1439.1	32.1601	519.162
1.73244	43	1439.1	44.9064	383.575
1.73244	43	1439.1	36.9346	491.195
1.73244	43	1439.1	112.542	177.035
20.6484	35	696.8	38	153.898
20.6484	35	696.8	33.5333	193.616
20.6485	35	696.8	37	159.676
20.6672	53	711	16.9176	276.639
20.6672	53	711	16.7714	274.039
20.668	39	704	48.05	167.828
20.6681	43	704	29.6	256.26
20.6859	44	716	20.56	328.214
20.686	44	716	18.7773	307.026
20.6863	39	696.8	16.6062	270.977
20.6864	44	716	16.9364	276.86
20.6864	44	716	20.21	324.908
20.6864	39	696.8	21.3652	333.956
20.6868	39	696.8	18.0889	296.438
20.6869	39	696.8	19.5857	317.912
20.7049	45	934.9	22	336.481
20.7051	42	947.5	17.605	288.343
20.7051	41	947.5	42.3667	146.3
20.7051	45	934.9	15.4034	248.879
20.7055	49	934.9	26.64	305.185
20.7055	49	934.9	18.2	298.099
20.7234	41	727.7	18.8308	307.577
20.7235	41	727.7	22.4231	337.18
20.7237	42	927.7	42.5	146.512
20.7239	42	927.7	19.9091	321.5
20.7239	41	727.7	15.85	257.049
20.7239	41	727.7	20.7333	329.498
20.7241	39	928.4	13	204.161
20.7242	34	917	19.9	321.396
20.7243	37	927.7	24.2474	331.474
20.7243	37	927.7	20.5	327.492
20.7243	37	927.7	25.8333	316.059
20.7246	36	928.4	23.6667	334.813
20.7247	34	917	21.86	336.002
20.7423	31	678.9	23.62	335.032
20.7426	31	678.9	46	157.099
20.7426	41	941.9	22.3818	337.105
20.7429	38	935.1	16.4571	267.991
20.743	46	941.9	32.7	206.07
20.743	38	935.1	32.4636	209.585
20.7431	46	941.9	19.5762	317.476
20.7432	38	935.1	39	150.186
20.7433	38	935.1	31.8125	219.699
20.7437	43	691.9	31.8091	219.757
20.7437	43	691.9	35.125	175.794
20.7437	43	691.9	21.1429	332.405
20.7613	47	950.8	11.64	180.31
20.7613	46	950.8	18.2	297.765
20.7617	38	714.3	29.1552	264.862
20.7617	38	714.3	20.3359	325.77
20.7617	44	950.8	24.775	327.424
20.7618	41	950.8	16.48	268.302
20.762	43	923.3	87.15	94.9979
20.762	43	923.3	34.9143	178.099
20.7621	38	714.3	35.1591	175.587
20.7622	38	714.3	34	188.581
20.7624	43	923.3	22.5667	337.19
20.7625	43	923.3	28.2889	279.674
20.7807	44	925.2	33.3333	197.42
20.7807	34	925.2	40.2167	147.254
20.7812	34	925.2	30.5667	240.695
20.7812	44	925.2	18.25	298.439
27.525	54	1455.9	19.3333	318.757
27.5145	146	929.4	37.3119	234.421
27.5248	54	1455.9	28	371.784
27.5357	45	1456.2	46.25	196.939
27.5357	45	1456.2	33.8571	286.98
27.5362	45	1456.2	34.6063	274.398
27.5357	50	1076.8	34.2464	280.385
27.5357	50	1076.8	22.7158	361.476
27.5361	50	1076.8	29.1647	360.773
27.5138	146	929.4	17.2222	284.12
27.5146	56	986	19	313.533
27.5145	85	1001.6	23.0409	364.294
27.5249	62	941.9	19.1667	316.185
27.5363	64	1470.1	27.3571	375.867
27.5254	62	1029.1	40	208.229
27.5249	62	941.9	18.5	305.591
27.5141	85	1001.6	28.795	364.571
27.5357	64	1470.1	31	335.232
27.5358	64	1470.1	29.125	361.225
27.5141	85	1001.6	29.0333	362.008
27.5356	44	1467.5	28.6364	366.4
27.5249	55	1044.1	24.2455	372.885
27.5142	78	1463.6	23.2148	365.734
27.5357	63	1467.5	19.2	316.752
27.5248	54	1044.1	16	262.762
27.5362	63	1467.5	22.6667	361.017
27.514	79	942.9	65.7143	244.498
27.5253	54	1066.4	17.9583	296.668
27.5146	78	1463.6	32.5263	309.506
27.5141	73	942.9	22.0588	354.792
27.5141	78	1463.6	21.4423	347.778
27.5141	56	986	16.5714	272.8
27.514	56	986	23.5	367.944
27.5465	57	1053.9	26.1	378.866
27.5466	57	1053.9	26.4	378.744
27.5468	57	1053.9	17.96	296.804
27.5032	106	753.9	55.6875	245.244
27.547	54	1454.7	42.5	196.643
27.5032	92	881.9	37.4	233.168
27.5468	67	987.5	14.2	230.952
27.5253	61	1006.4	20.7333	338.857
27.5464	67	987.5	15.4667	253.403
27.5465	67	987.5	21.8	352.065
27.5253	54	1049.2	35.2	264.617
27.5467	54	1454.7	35.8778	254.547
27.5466	54	1454.7	37.5063	232.517
27.5248	54	994.6	37.5	232.272
27.5038	97	881.9	33.625	290.433
27.5033	92	881.9	40.5	204.658
27.5249	54	994.6	41.5	199.766
27.5037	96	770.9	45.8556	195.85
27.5141	78	1021.1	18.5676	306.633
27.5034	96	770.9	43.5	194.491
27.5145	76	918.9	18.9619	312.933
27.5033	99	791.4	57	251.631
27.5033	93	770.9	29.7	353.766
27.5141	76	918.9	21.0909	343.448
27.5038	90	791.4	37.4	233.177
27.5357	67	1470.4	27.3286	376
27.5573	72	1443.4	26.1111	378.937
27.5033	99	791.4	33.1111	299.279
27.5356	67	1470.4	26.5667	378.447
27.5578	65	1443.4	28.0909	371.41
27.5574	72	1443.4	20.0357	329.34
27.5036	146	753.9	48.4545	204.184
27.5361	67	1470.4	35.325	262.823
27.5037	117	1050	24.2495	372.813
27.5253	81	984	34.5172	275.693
27.5466	66	1471.4	29.65	354.96
27.5247	81	984.4	39.5455	211.658
27.5248	81	984.4	25.9565	378.667
27.5031	150	753.9	37.5778	231.022
27.5574	76	1461	60.25	260.025
27.547	58	1453.4	25.7727	378.61
27.5466	67	1471.4	29.5385	356.382
27.5466	58	1453.4	24.5769	374.733
27.5142	84	942.9	39.2353	214.105
27.5465	58	1453.4	20.3929	334.33
27.4923	152	767.8	27.1971	376.226
27.5145	84	942.9	41.6	199.239
27.5139	84	942.9	23	363.941
27.547	67	1471.4	34.0286	284.249
27.4929	152	767.8	47.5	200.367
27.5574	83	1461	67.5	230.919
27.5032	121	1050	42.27	196.813
27.5032	121	1050	19.5905	322.56
27.5578	89	1461	20.5	335.849
27.5574	77	1458.7	46.47	197.634
27.4931	103	748.9	33.2778	296.24
27.5573	77	1458.7	48.05	202.829
27.5577	70	1458.7	32.0929	317.565
27.5251	134	1432	41.5286	199.649
27.5248	134	888.7	27.6833	373.957
27.5574	78	994	30.3846	344.915
27.4924	111	748.9	39.5455	211.242
27.5573	78	994	28.7222	365.786
27.5144	112	877.3	42.9765	195.302
27.5248	134	888.7	33.1562	298.849
27.4924	113	748.9	46.5	197.257
27.5141	112	877.3	23.5	367.944
27.5578	81	994	28.7143	365.87
27.5141	112	877.3	26.1636	378.655
27.5356	138	907.8	34.45	276.979
27.5361	138	907.8	17.28	285.228
27.5469	76	940.1	33.0105	301.712
27.5465	76	940.1	33.1667	299.02
27.4929	154	861.1	55.9125	246.418
27.5464	76	940.1	27.75	373.731
27.5357	138	907.8	18.1552	299.991
27.5361	82	1073.1	28.0469	371.539
27.4924	154	861.1	52.5467	226.426
27.5682	77	898.2	36.1818	250.432
27.5357	82	1073.1	18.1376	299.7
27.4923	151	861.1	40.75	203.071
27.5357	82	1073.1	26.8118	377.916
27.5687	77	898.2	35.6667	258.072
27.5469	94	1018.7	14.6818	239.476
27.5682	77	898.2	40.3333	206.491
27.5464	94	1018.7	22.5	359.451
27.5469	94	1018.7	38.9333	217.251
27.4924	109	858.7	30.9139	335.964
27.5037	103	855.3	41.6923	198.757
27.5032	118	855.3	22.9706	363.645
27.5032	118	855.3	38.8333	217.599
27.514	105	899.9	21.4333	347.67
27.5682	93	697.3	31.0909	334.26
27.5681	93	697.3	46.0417	196.707
27.5146	105	899.9	31.175	332.134
27.4816	102	678.6	88	58.2908
27.4817	102	678.6	73.3525	171.247
27.5141	105	899.9	34.5	275.797
27.4927	109	858.7	26.9096	377.298
27.4923	109	858.7	26.6706	377.93
27.5247	87	676.2	44.34	194.358
27.4928	85	859.5	39.0154	215.772
27.503	102	760.5	23	363.899
27.4924	85	859.5	21.8235	352.124
27.503	102	760.5	22.1583	355.809
27.4924	85	859.5	25.375	377.484
27.5036	98	760.5	17.72	292.558
27.5355	98	912.3	51.1914	218.396
27.482	121	693.6	31.4875	326.545
27.4816	121	693.6	27.4792	374.762
27.4815	121	693.6	21.025	342.481
27.4927	118	758.1	25.94	378.451
27.4923	118	758.1	15.6667	256.681
27.4923	118	758.1	101	27.1328
27.5468	121	824.6	40.4545	205.462
27.5355	107	704.2	31.625	325.074
27.5032	126	761.7	40.4633	204.882
27.5355	107	704.2	19.2857	318.074
27.536	107	704.2	32.7778	305.535
27.5031	124	761.7	29.875	351.422
27.4713	116	666	33.25	296.364
27.4707	116	666	43.6	194.102
27.5036	126	761.7	27.4421	375.156
27.4707	116	666	49.8333	210.585
27.4706	116	752.4	29.8	352.016
27.4711	116	752.4	36.5364	243.926
27.4706	116	752.4	49.3636	208.208
37.0913	48	332.1	23.65	411.54
37.0913	62	463.8	23.1366	414.467
37.0913	64	309.2	23.3745	412.993
37.0913	65	459.6	23.6357	411.608
37.0912	70	325.4	15.1714	374.12
37.0911	44	390.7	24.9667	408.383
37.0911	41	641.9	12.16	267.768
37.091	30	370.3	22.85	416.489
37.091	29	395	15.175	374.232
37.0909	29	515.2	10.6458	221.941
37.0909	39	515.2	18.5333	439.815
37.0909	47	647.7	9.5	192.999
37.1003	36	433.1	21.8	425.708
37.1002	53	651.7	27.2	414.185
37.1093	73	692.3	20.5579	436.433
37.1093	76	691.5	31.8892	430.091
37.1093	66	656.4	32.25	428.745
37.1092	47	707.6	90.3	26.6379
37.1182	50	416.5	34.15	412.56
37.1182	64	645.7	20.5	437.09
37.1183	58	488.8	23.73	411.81
37.1183	67	686.5	24.4457	409.511
37.1183	68	680.6	18.175	438.349
37.1183	63	700.8	30.7	430.937
37.1183	59	702.7	22.4698	420.228
37.1182	46	663.8	14.5639	353.787
37.1272	49	689.3	23.7067	412.128
37.1273	57	659.9	21.2875	431.081
37.1273	65	659.9	24.4256	409.752
37.1273	57	705.6	23.5312	412.995
37.1273	62	702.7	18.2125	438.89
37.1273	74	696.8	22.4044	421.02
37.1274	68	497.5	23.3104	414.251
37.1273	54	691.2	23.0815	415.73
37.1273	69	700.5	22.1533	423.226
37.1273	74	715.2	19.432	442.157
37.1362	67	690.2	18.6461	441.606
37.1362	74	698	29.8245	428.721
37.1362	66	698	19.6125	442.021
37.1363	72	516.3	22.0381	424.504
37.1363	63	656.9	18.6117	441.469
37.1364	60	710	18.2553	439.459
37.1364	58	689	20.8677	434.874
37.1364	65	676.6	16.119	403.456
37.1452	45	442.1	18.252	439.687
37.1452	61	683.2	22.2359	422.965
37.1453	56	662.3	17.2115	427.375
37.1453	62	682.4	19.25	442.875
37.1453	53	648.3	15.8362	395.833
37.1542	77	685.8	24.3654	410.495
37.1543	64	673.5	16.6442	416.641
37.1632	64	678.6	18.5467	441.956
37.1632	63	683.3	19.9485	441.581
37.1722	65	684.2	23.9236	412.288
37.1722	56	688.1	23.1395	416.463
37.1812	57	656.7	22.2167	424.1
3.9304	45	847.9	53.1777	299.793
3.87981	48	828.4	21.0649	606.139
3.90436	55	891.3	19.7274	618.723
3.68029	73	790.8	22.7433	559.683
3.39981	58	751.4	15.0044	417.763
3.93091	49	861.3	27.0196	452.417
3.72687	45	897.7	28.1264	444.867
3.6548	65	811.7	35.8582	407.993
3.93091	49	861.3	32.2265	415.881
3.39948	49	851.7	12.71	296.866
3.42477	61	938	16.1732	488.417
3.42581	81	991.7	23.2304	544.695
3.65354	66	832	16.0472	481.226
3.42236	64	915	26.7784	466.425
3.60226	51	941	30.2769	437.527
3.62727	61	810	28.7129	443.626
3.52648	54	847.5	20.4359	613.82
3.47541	76	926.2	20.9236	606.535
3.65312	63	838.3	16.9824	534.846
3.60106	70	821	36.5638	404.69
3.70405	78	877.1	17.2717	549.87
3.47541	76	926.2	13.4001	329.005
3.67858	62	818.3	41.1342	356.948
3.55147	64	844.4	18.8618	606.937
3.67772	58	920.8	18.3123	592.984
3.93142	93	916.2	45.4818	315.34
3.57608	58	824.4	65.166	337.395
3.57608	58	824.4	32.5365	431.139
3.62768	75	914.3	25.2064	490.615
3.80326	64	809.3	21.0445	606.152
3.63936	56	811.4	25.4633	484.862
3.42546	61	885.2	15.9516	475.144
3.73041	62	817.1	21.5064	595.425
3.63346	63	820	21.6036	592.502
3.75412	82	846.4	25.5862	480.813
3.43795	56	885.2	39.5838	381.934
3.72776	64	882.6	13.1167	314.958
3.80326	64	809.3	22.8496	556.534
3.62523	106	876.1	23.3906	539.73
3.72864	61	838.3	14.5246	389.548
3.42442	57	886.4	28.3122	452.381
3.75502	74	954.2	16.5824	512.879
3.72864	61	838.3	20.5514	613.713
3.8042	71	920.6	24.7054	501.249
3.52534	91	927.7	26.0219	475.775
3.5824	83	813.5	44.4351	331.661
3.75277	78	930.5	30.6986	429.867
3.75502	74	954.2	18.3438	594.262
3.59496	91	857.4	22.2353	574.84
3.77962	111	824.9	26.5279	462.96
3.80514	58	847.9	31.7844	423.444
3.77962	111	824.9	20.1611	617.51
3.52384	49	852.8	29.9993	441.555
3.44832	65	881.8	24.6271	505.989
3.5261	104	862.2	35.4522	417.424
3.60792	97	802.1	13.39	328.364
3.72952	109	797	16.1001	484.479
3.53859	113	935.7	29.5571	442.566
3.45008	107	924.8	44.3012	336.529
3.45008	107	924.8	25.3	490.581
3.80795	99	822.4	25.8161	475.345
3.80795	99	822.4	20.4808	614.983
3.83258	119	789.6	26.8907	456.365
3.52346	90	909.6	22.4993	566.789
3.54878	97	949.2	16.3876	501.292
3.5246	101	879.2	28.2552	449.752
3.5484	107	903.8	36.7029	405.961
3.56086	101	988.4	32.8542	430.601
3.47324	109	908.5	17.4539	558.024
3.47324	109	908.5	22.9628	552.727
3.88276	94	783.4	25.3169	485.265
3.59986	96	821.1	46.2938	319.378
3.47287	99	918.2	28.0962	452.384
3.65774	72	609.3	21.5092	594.998
3.88276	94	783.4	19.035	611.663
3.49927	114	953.4	47.172	317.478
3.49927	114	953.4	23.7583	529.086
3.60752	109	860	29.413	440.66
3.75457	110	934.4	22.5793	564.892
3.54954	102	766.4	16.2319	492.131
3.50001	103	908.1	18.8613	606.665
3.50001	103	908.1	22.3107	572.315
3.49816	103	926.4	18.5367	598.894
3.54993	105	835.9	18.3855	594.76
3.57529	109	852.4	22.7303	559.912
3.60711	101	827.3	25.5673	483.116
3.55031	97	809.5	21.5562	593.284
3.73264	107	843	27.1486	455.022
3.85622	104	771.6	24.1064	517.653
3.70753	94	805.6	31.6296	428.412
3.75684	86	835.9	28.0509	444.685
3.6569	110	804.8	16.641	516.068
3.682	122	836.6	27.9825	447.38
3.682	122	836.6	20.9091	608.025
3.85719	115	748.7	19.3876	616.352
3.75684	86	835.9	24.2644	513.591
3.89432	105	868.9	16.7823	524.313
3.88178	136	850.3	22.5765	565.241
45.9702	89	745.3	27.9532	474.62
45.9791	108	738.7	24.5621	541.664
45.9881	64	612.7	24.4723	543.395
45.9971	91	393.4	20.941	609.478
45.9972	99	668.6	16.6379	544.113
46.0065	59	843.1	26.7378	495.78
46.0135	81	721.2	28.3637	466.148
46.0139	53	912.5	20.064	613.727
46.024	130	449	19.0546	608.108
46.0329	108	655.2	23.3345	567.327
46.0332	125	808.4	21.9622	594.577
46.0339	88	777.4	12.51	346.329
46.0417	83	772.5	34.3338	343.378
46.051	95	608.5	22.8712	576.677
46.0512	67	848.9	24.8078	534.18
46.0591	41	849.7	34.5631	337.15
46.0596	91	732.1	46	134.131
46.06	131	389.5	25.9359	510.017
46.0777	112	633.4	52.4214	122.421
46.0781	91	786.2	28.0614	469.469
46.0869	60	767.3	37.7908	255.773
46.0875	130	378	24.8567	532.045
46.1046	112	812.9	33.3338	366.148
46.1049	39	839	15.9269	512.308
46.1051	118	716.1	21.2594	602.928
46.1052	151	692.5	35.8349	303.632
46.1142	139	573.2	31.6026	404.178
46.1144	115	728.8	52.1312	121.898
46.1145	127	427.1	29.2773	447.281
46.1215	116	776.1	24.3962	541.203
46.1234	112	667	38.1314	247.265
46.1317	119	284.7	23.0313	570.953
46.1322	135	575.6	30.8738	417.999
46.1324	139	709.2	15.3256	484.01
46.1409	79	709.2	22.0096	590.629
46.1412	91	751.8	13	369.298
46.1486	96	822.8	24.5223	537.598
46.1498	74	889.3	40.0325	207.237
46.1499	137	786.3	27.9592	469.073
46.15	85	786.3	15.7797	505.088
46.1526	144	774.2	37	273.479
46.1567	107	800.6	19.2472	606.754
46.1586	158	621.7	55	125.156
46.1591	46	671.2	12	322.985
46.1796	60	833	17	554.895
46.1802	92	745.5	16.3401	529.229
46.1805	92	689.7	25.4458	516.593
46.1825	108	631.5	27.8568	469.884
46.1885	77	829.3	28.0446	466.372
46.1893	144	747.1	46.5526	129.982
46.1976	85	787.2	18.9521	602.557
46.199	115	808.6	20.9591	603.551
46.2029	122	609.7	18.5203	595.825
46.2115	114	359.8	26.4829	494.54
46.2147	83	795.9	52.5642	121.549
46.215	81	822.2	31.5876	401.399
46.2153	140	798.4	18.7192	598.855
46.2164	120	856.5	25.3259	518.045
46.2167	87	757.3	19.2384	605.109
46.2169	97	445.6	32.6743	378.131
46.2195	119	629.6	21.695	593.452
46.2198	53	761.5	22.4296	580.535
46.2206	83	822.6	42.9942	160.449
46.2226	94	837.2	16.081	517.589
46.2259	127	708	35.5021	309.288
46.2304	106	555.1	31.6878	398.885
46.2363	127	610.4	35.0714	319.889
46.2393	125	554.2	39.481	216.649
46.2436	96	738.7	18.6478	597.022
46.2438	85	596.9	72	83.2343
46.2527	107	428.3	35.0079	321.078
46.2558	118	820.4	25.083	522.054
46.2589	205	868.3	21.0148	601.199
46.2598	132	759.5	47.8774	124.143
46.2637	155	539.3	30.529	420.354
46.2663	99	544.2	47.0213	127.204
46.2673	73	878	26.1847	498.718
46.2674	94	836.2	21.8501	589.508
46.2773	109	806.5	31.1679	407.818
46.2806	126	562.6	19.1955	603.028
46.2845	134	787.8	27.9489	465.063
46.2864	109	777.5	42.107	171.482
46.289	138	564.2	35.248	314.177
46.2932	118	681.4	31.0147	410.281
46.2952	97	764.2	28.4957	455.131
46.2967	79	539.8	20.4858	604.399
46.2979	164	699.7	28.8909	448.204
46.3034	72	560.6	19.9584	605.774
46.3061	90	664.5	26.2803	495.605
46.3066	116	663	31.8495	393.221
46.3069	97	560.1	31.0036	410.067
46.3087	101	495.5	45	139.338
46.3153	87	799	36.4664	283.24
46.3154	103	643.5	31.9727	390.384
46.3157	72	859	58.4789	127.869
46.3252	118	350.2	27.1385	478.497
46.3258	108	767.5	27.6813	468.538
46.3342	103	785.9	27.2029	477.014
46.335	108	429.8	42.2598	168.852
46.3371	122	705.9	29.7489	432.049
46.3389	121	442.4	72.1734	81.7349
46.3393	77	594.7	22.0376	584.08
46.3418	119	708.6	38.3937	237.736
46.343	123	640.6	42.3774	167.171
46.353	127	456.3	37.179	265.252
46.3535	116	483.6	24.8797	523.439
46.354	82	765.9	35.1627	314.735
46.365	128	765.9	38.1954	241.7
46.3662	131	597.1	35.9249	295.502
46.3663	158	280.9	37.5033	257.382
46.372	89	762	30.2423	422.154
46.3722	127	385.9	28.7084	448.989
46.3734	41	824.7	44.9552	139.188
46.3794	99	806.9	54.9587	123.371
46.3823	127	826.4	22.2058	579.695
46.3828	140	564.4	30.2419	421.814
46.3886	125	394.7	50.1651	119.538
46.3914	70	701.9	16.9958	550.894
46.3918	119	297.2	33.8013	347.027
46.393	52	920	32.3449	380.122
46.3974	131	470.6	74	71.1596
46.3989	137	442.6	23.7697	546.618
46.4005	91	411.4	25.9825	498.619
46.4017	113	650.1	47.9427	122.965
46.4555	107	322.1	37.4995	255.824
46.4562	111	730.1	31.8695	388.2
46.4758	141	802.3	21.0735	593.838
46.4762	154	327	14.0357	418.249
46.4831	93	759.4	23.222	555.902
46.4839	128	582.9	25.3709	508.679
46.5096	195	376.9	40.2244	198.979
46.5101	119	448.1	25.4624	505.891
46.5106	188	604.5	48.3926	121.069
46.5188	86	789.8	39.27	216.777
46.5303	93	455	25.3032	508.617
46.5344	118	434.5	25.0259	514.449
46.5373	106	838.9	44.7313	139.762
46.5462	114	682.1	31.73	388.25
46.5484	146	517.2	46.5517	127.399
46.573	102	637.1	32.353	374.5
46.5742	124	630.3	35.7502	295.097
46.5744	109	625.9	21.8904	579.001
46.5913	86	577	19.4837	596.228
46.5964	153	613.9	33.3417	351.996
46.5987	115	503.8	38.3422	234.621
46.5998	117	439.4	41	184.753
46.6076	103	620.9	23.0434	555.592
46.6194	127	557.9	30.6506	406.739
46.6243	119	456	34.0763	334.181
46.6254	139	616	22.7631	560.834
46.6293	123	552.6	26.419	482.451
46.6299	120	560	19.9249	595.976
46.6362	122	787.9	46.0977	129.263
46.6362	168	688.8	30.3917	410.925
46.6424	119	606	16	508.062
46.6442	99	820.7	13.78	404.781
46.6467	125	337.7	16.3248	521.274
46.6479	136	591.7	15.3167	477.896
46.6553	115	244.5	23.3238	547.971
46.6559	115	481.9	34.8121	315.839
46.6566	155	412	29.381	428.094
46.6571	103	589.4	19.07	591.336
46.6572	103	566.6	16.8904	542.131
46.6603	235	686	35.8227	291.393
46.6646	102	565.9	28.3472	445.73
46.6649	120	565.9	16.3258	521.008
46.6652	110	561.3	24.718	516.841
46.6659	103	652.8	16.8804	541.613
46.6659	133	587.8	16.5059	527.981
46.6662	127	609	26.0912	487.761
46.6665	120	619.6	24.7235	516.678
46.6686	97	562.3	45.7384	131.256
46.6694	128	652.1	23.4659	544.4
46.6751	133	282.5	16.0187	508.347
46.677	111	441.1	47.536	122.408
46.6844	126	265.5	19.1572	591.323
46.6857	155	581.2	19.2124	591.729
46.689	74	902.7	18.9965	589.677
46.6931	152	639.5	19.3172	592.248
46.7079	114	402.8	30.5031	406.568
46.7119	121	688.6	27.1655	465.42
46.7165	115	752.6	27.9179	451.573
46.7172	161	589.1	26.4461	478.994
46.7199	104	671.6	17.5992	562.62
46.7259	131	566	46.5375	126.267
46.7457	103	568.3	16.5884	529.632
46.7528	123	664	34.9526	310.066
46.755	131	679.8	49.1087	118.139
46.7577	71	861.5	15.6388	490.889
46.7625	128	498.1	26.3923	478.528
46.7637	103	633.1	42.0868	166.911
46.7693	85	602.1	49.7432	117.307
46.7704	117	634.5	37.616	247.475
46.7711	103	570.8	23.0452	549.969
46.7763	105	414.3	17.5336	559.527
46.7778	170	536.9	35.417	298.4
46.7794	127	493	37.3291	253.711
46.7818	99	476.4	22.8991	552.663
46.7965	111	522.8	17.7595	564.922
46.8053	87	887.5	30.61	401.435
46.8136	122	720.6	55.8122	121.176
46.8146	79	607.4	37.4867	249.544
46.8182	71	805.5	23.6897	534.37
46.8224	151	568.2	30.7289	398.696
46.8289	95	397.7	20.6133	586.583
46.8366	83	768.5	25.5175	493.819
46.8393	110	821.2	32.9655	353.325
46.8513	138	370.8	14.3265	429.451
46.8592	105	567.8	27.8622	447.766
46.8626	114	748.4	44.3222	140.847
46.8842	134	522.6	19.0853	584.72
46.8888	119	653.1	22.9202	548.463
46.9029	102	565.5	24.8444	505.942
46.9113	89	465	42.8276	156.087
46.9425	99	725.4	20.0666	585.631
46.946	102	795	19.7653	585.837
46.9645	79	746.4	20.8818	579.483
46.9661	94	599.1	28.1425	439.161
46.9743	61	674.1	28.4364	433.748
46.9754	124	591.3	57.3375	121.576
46.9784	121	650	14.7018	445.853
46.9855	41	684.9	34.1558	322.646
47.0226	99	852.1	13.5093	389.576
47.027	107	758.3	36.3925	270.101
47.0457	98	1245.1	21.5113	568.612
47.0774	100	636.8	31.3819	378.214
47.1151	95	699.9	23.0665	537.219
47.1205	122	705.7	28.4506	428.491
47.1734	118	581.3	28.5614	424.754
47.2117	100	803.7	26.063	469.475
47.2395	107	877.2	19.8405	575.936
47.3456	113	802.5	27.0982	444.757
47.4783	98	840.7	16.1482	499.709
47.4879	64	840.7	28.3001	418.289
58.1155	224	458.1	15.1	341.137
58.1155	224	458.1	15.84	360.125
58.1155	224	458.1	12.825	257.942
57.7829	163	289.5	18.35	373.206
57.7829	163	289.5	24.3	254.58
57.7829	163	289.5	11.3091	206.904
57.7829	163	289.5	40	122.393
58.199	198	443.9	11.9667	224.65
58.199	198	443.9	15.05	338.493
58.199	198	443.9	17.66	376.842
58.199	198	443.9	23.15	279.028
58.1075	171	490.3	14.9	335.109
58.1075	171	490.3	12.7	253.215
58.1075	171	490.3	12.8	257.081
58.1482	142	469.7	13.55	285.767
58.1482	142	469.7	30.1	191.674
58.1482	142	469.7	10.3	172.612
58.0005	182	323.9	18.7	368.86
58.0005	182	323.9	25.1	243.292
58.0005	182	323.9	16.875	375.977
58.0005	182	323.9	21.58	310.78
57.9492	179	243.1	13.4667	285.375
57.9492	179	243.1	10.3	174.626
57.9492	179	243.1	14.6	327.455
57.6786	179	450.4	11.6	217.982
57.6786	179	450.4	11.25	206.138
57.6786	179	450.4	11.3	207.789
58.168	177	246.2	17.3667	377.039
58.168	177	246.2	19.5	356.453
58.168	177	246.2	12.7	252.393
58.2124	136	485.2	13	263.393
58.2124	136	485.2	12.9	259.508
57.9042	146	460.9	17.4	378.422
57.9042	146	460.9	13.6	291.211
57.9042	146	460.9	12.8	259.84
58.2923	167	460.9	13.2	270.042
58.2923	167	460.9	12.27	234.499
58.158	168	343.1	16.0333	363.533
58.158	168	343.1	10.2	169.825
58.0295	152	432.2	21.66	309.22
58.0295	152	432.2	15.76	359.379
58.0295	152	432.2	18.2429	374.044
58.0295	152	432.2	11.9	224.363
58.157	188	427.9	14.4	317.538
58.157	188	427.9	18.26	373.733
58.157	188	427.9	18.52	371.138
57.8421	217	234.9	14.5	325.496
57.8421	217	234.9	10.4	178.487
57.5675	161	257.2	11.7333	223.986
57.5675	161	257.2	11.7	222.802
57.5675	161	257.2	13.2667	282.739
57.5675	161	257.2	13.1333	277.461
58.2368	161	276.1	24.1667	260.28
58.2368	161	276.1	23.7	268.752
58.2368	161	276.1	22.2333	298.437
57.6542	165	295.5	14.4	324.522
58.1831	200	385.4	18.3667	372.729
58.1831	200	385.4	15.85	359.555
58.1831	200	385.4	15.1	340.217
58.1831	200	385.4	18.3	373.35
57.6902	253	505.6	16.88	378.174
57.6902	253	505.6	28.2	206.486
57.6902	253	505.6	14.76	336.188
57.7734	199	494.2	10.8	190.874
57.7734	199	494.2	25.9	230.921
57.7734	199	494.2	14.45	324.689
57.6822	173	442.6	10.3	177.332
57.6822	173	442.6	18.45	372.08
57.5943	183	243.9	10.7	189.776
57.5943	183	243.9	11.6	218.969
58.2571	200	243.9	32.4	174.643
58.2571	200	243.9	22.42	294.626
58.2571	200	243.9	19.5	356.818
58.2571	200	243.9	22.38	295.479
57.7568	191	450.2	12.2667	241.253
57.7568	191	450.2	10.8	191.053
57.7568	191	450.2	13.9167	305.447
57.6071	182	456.3	26.7	220.847
57.6071	182	456.3	13.4	287.472
57.6071	182	456.3	21.5	309.793
57.3987	183	581.2	14.8	341.016
57.3987	183	581.2	14.3	324.253
57.3987	183	581.2	13.35	288.242
57.6194	130	524.9	13.4333	288.618
57.6194	130	524.9	13.9333	307.944
57.6194	130	524.9	18.3	373.919
57.6194	130	524.9	20.1333	341.129
57.6589	158	524.9	10.4	180.369
58.7993	173	376	23.94	269.975
58.7993	173	376	15.925	353.639
58.7993	173	376	30.8333	186.912
59.6164	199	373.6	16.7	359.595
59.6164	199	373.6	12.875	238.137
59.6164	199	373.6	14.8571	310.794
59.6164	199	373.6	11.4	188.183
57.6978	191	383.8	11.3333	208.678
57.6978	191	383.8	24.5333	250.221
57.6978	191	383.8	14	309.395
57.6978	191	383.8	17.8167	377.966
57.6312	198	552.8	22.9	279.636
57.6312	198	552.8	11.4667	213.94
57.6312	198	552.8	16.5333	375.785
57.6312	198	552.8	29.2333	197.94
57.6799	169	513	16.65	376.543
57.6799	169	513	15.05	345.247
57.6799	169	513	17.3	379.515
57.6799	169	513	14.3667	323.01
57.7252	119	464.3	14.3	320.033
57.7252	119	464.3	23	278.24
57.7252	119	464.3	15.25	350.358
57.7252	119	464.3	22.55	287.481
57.625	154	324.3	13.1	275.38
57.625	154	324.3	11.8333	226.881
57.625	154	324.3	13.875	305.659
57.625	154	324.3	12.1	236.651
57.6635	201	495.1	31.75	179.757
57.6635	201	495.1	28.25	206.005
57.6635	201	495.1	10.2	174.777
57.6635	201	495.1	21.9	301.136
57.7491	183	436	27	218.112
57.7491	183	436	17.9	377.301
57.7491	183	436	26.3333	225.506
57.7491	183	436	19.15	361.452
56.8588	227	345.9	18.5	372.011
56.8588	227	345.9	13.42	297.682
56.8588	227	345.9	13.7	308.55
56.8588	227	345.9	13.25	290.98
57.7418	128	363.9	30.1	191.423
57.7418	128	363.9	23.1667	275.047
57.7418	128	363.9	28.2333	206.291
57.7418	128	363.9	24.6667	248.344
58.8959	209	332.8	12.4	231.171
58.8959	209	332.8	12.7	242.221
58.8357	171	376.3	16.34	361.578
58.8357	171	376.3	13.75	283.059
58.8357	171	376.3	13.3444	267.558
58.704	172	215.7	25.64	240.88
58.704	172	215.7	25.35	245.18
58.704	172	215.7	17.2	373.094
58.704	172	215.7	17.8	374.677
58.0937	137	429.7	25.25	241.699
58.0937	137	429.7	23.1333	278.426
58.0937	137	429.7	20	346.366
58.081	249	375.3	15.75	358.562
58.081	249	375.3	16.2	367.292
58.081	249	375.3	15.15	343.069
57.2862	166	304.8	15.18	353.397
57.2862	166	304.8	16.7	379.681
57.2862	166	304.8	19.025	363.007
57.2862	166	304.8	18.175	375.77
57.5286	165	467.5	18.2	375.132
57.5286	165	467.5	16.5	376.226
57.5286	165	467.5	13.55	294.401
57.5286	165	467.5	22.025	297.522
57.5784	133	415.4	11.5	215.691
57.5784	133	415.4	17.5	379.74
57.5784	133	415.4	30.95	185.412
57.8467	187	322.7	14.5	325.434
57.8467	187	322.7	13.2571	278.583
57.8467	187	322.7	13.77	298.596
57.8467	187	322.7	14.7	332.195
58.0612	142	410.8	11.9	223.973
58.0612	142	410.8	11.8	220.424
58.0612	142	410.8	11.68	216.23
58.0612	142	410.8	14.7167	329.813
57.2072	140	529.1	15.1333	352.964
57.2072	140	529.1	18.75	367.765
55.8942	225	606.1	14.025	330.648
55.8942	225	606.1	20.65	327.557
55.8942	225	606.1	23.0333	275.254
57.6473	169	445.1	24.3	253.773
57.6473	169	445.1	21.65	306.638
57.6473	169	445.1	19.45	355.601
57.6473	169	445.1	10.3	177.688
56.3271	175	598.3	13.55	308.729
56.3271	175	598.3	18.325	375.817
56.3271	175	598.3	15.5	369.873
57.6335	161	396.8	19.775	348.939
57.6335	161	396.8	24.3333	253.141
57.6335	161	396.8	17.2	379.668
57.6335	161	396.8	16.1625	370.969
57.3454	161	396.8	20.54	330.677
57.3454	161	396.8	21.2143	314.94
55.4962	214	614.9	13.3667	309.926
55.4962	214	614.9	16.98	390.393
55.4962	214	614.9	19.8667	348.621
55.4962	214	614.9	15.4	373.537
55.5351	204	582	13.1667	301.87
55.5351	204	582	13.9	329.346
55.5351	204	582	21	321.27
55.5351	204	582	17.3667	389.18
55.3707	164	574.7	44.7	101.811
55.3707	164	574.7	30.55	197.993
55.3707	164	574.7	27.3333	220.822
55.4771	238	363.2	24.88	247.165
55.4771	238	363.2	20.6857	329.2
55.4771	238	363.2	22.0667	297.605
55.4771	238	363.2	13.4	311.372
56.2415	141	394.7	16	379.36
56.2415	141	394.7	12.7	276.234
56.2415	141	394.7	15.8857	377.644
55.5226	185	624.9	40.7	123.703
55.5226	185	624.9	19.9	347.656
55.5226	185	624.9	26.4333	228.024
55.5226	185	624.9	24.95	245.805
56.1128	184	607.5	17	387.168
56.1128	184	607.5	30.3	194.412
56.1128	184	607.5	12.1333	255.594
56.1128	184	607.5	18.34	376.306
55.2456	184	607.5	23.2714	275.754
55.2456	184	607.5	22.0333	300.443
55.2456	184	607.5	20.2	342.808
55.2456	184	607.5	19.7667	352.933
55.3924	183	631.9	17.6833	387.816
55.3924	183	631.9	15.1333	368.107
55.4289	183	631.9	17.1833	390.481
55.4289	183	631.9	32.25	186.451
55.4289	183	631.9	17.9625	384.756
55.4289	183	631.9	16.3667	388.29
55.4657	135	626.2	19.575	355.537
55.4657	135	626.2	20.9667	322.592
55.4657	135	626.2	23.725	265.537
55.4657	135	626.2	17.4	389.392
56.1937	186	585.2	27.35	215.217
56.1937	186	585.2	19.175	360.79
56.1937	186	585.2	18.8	368.222
56.1363	166	565.7	13.1857	296.564
56.1363	166	565.7	14.2833	337.379
56.1363	166	565.7	13.3	301.044
56.1363	166	565.7	15.3286	367.536
55.4533	179	632.2	13.4714	314.293
55.4533	179	632.2	12.6333	281.911
55.4533	179	632.2	13.5	315.369
55.4533	179	632.2	12.9333	293.594
56.0482	179	609	19.1	362.801
56.0482	179	609	16.4636	385.551
56.0482	179	609	11.65	238.294
56.0482	179	609	13.4625	308.265
55.4955	137	624.9	15.6	377.545
55.4955	137	624.9	13.25	305.462
56.0897	151	365.5	14.6333	349.105
56.0897	151	365.5	12.84	283.418
56.0897	151	365.5	14.125	332.363
56.0897	151	365.5	19.1	362.659
56.1316	153	561.4	14.45	342.949
56.1316	153	561.4	15.5	371.341
56.1316	153	561.4	20.825	322.535
56.0322	209	575.6	15.5286	372.642
56.0322	209	575.6	12.275	261.915
56.0322	209	575.6	16.5833	386.421
56.0322	209	575.6	11.5	233.08
56.0682	196	460.2	13.7333	318.36
56.0682	196	460.2	16.7556	386.995
56.0682	196	460.2	16.1909	382.897
56.0682	196	460.2	14.1875	334.737
56.1069	202	325.9	13.5	309.11
56.1069	202	325.9	45.3	97.8072
56.1069	202	325.9	10	184.716
57.6514	202	325.9	14	310.023
57.6514	202	325.9	12.4667	250.217
57.6514	202	325.9	15.575	359.397
57.6514	202	325.9	13.3	282.936
56.0149	175	605.1	10.7	206.408
56.0149	175	605.1	16.0667	381.725
56.0149	175	605.1	14.3	339.049
56.0149	175	605.1	13.8	321.363
56.1445	179	537.9	21.2857	311.609
56.1445	179	537.9	32.1	182.683
56.1445	179	537.9	20.175	338.156
56.2168	155	552.8	17.675	383.819
56.2168	155	552.8	17.3	386.099
56.2168	155	552.8	19.825	346.274
56.2168	155	552.8	19.9	344.518
56.3025	158	552.8	12.1	252.22
56.3025	158	552.8	12.8	279.512
56.3025	158	552.8	11.15	218.018
57.1778	143	465.9	11.34	214.811
57.1778	143	465.9	15.2667	356.816
57.1778	143	465.9	11.75	229.174
57.1778	143	465.9	25.9	228.956
57.2148	267	423.8	16.84	380.942
57.2148	267	423.8	17.92	378.477
57.2148	267	423.8	16.825	380.869
57.1983	188	337.8	15.0667	351.204
57.1983	188	337.8	10.45	186.554
57.1983	188	337.8	12.85	270.955
57.1983	188	337.8	17.4	381.559
55.5913	165	544.7	18.8	370.862
55.5913	165	544.7	40.3	126.173
55.5913	165	544.7	19.8	349.534
56.6404	169	470.6	11.7	233.535
56.6404	169	470.6	13.075	286.598
56.6404	169	470.6	15.2857	362.387
56.6404	169	470.6	12.5222	264.712
55.1802	190	623.3	24.6	254.138
55.1802	190	623.3	42.9	111.244
55.1802	190	623.3	21.35	316.305
55.1802	190	623.3	32.6	186.087
54.8141	190	320.8	15.875	386.191
54.8141	190	320.8	29.65	209.359
54.8141	190	320.8	11.5667	248.331
54.8141	190	320.8	14.7	360.454
56.7133	208	378.6	11.6923	232.433
56.7133	208	378.6	12.8667	277.474
56.7133	208	378.6	15.3	362.09
55.1154	168	590.2	15.2333	372.233
55.1154	168	590.2	11.88	256.659
55.1154	168	590.2	12.05	262.996
55.8798	150	510.8	13.85	324.484
55.8798	150	510.8	10.4667	200.587
55.8798	150	510.8	10.85	212.613
55.8798	150	510.8	17.48	386.76
54.8774	152	695.6	12.9	297.72
54.8774	152	695.6	11.85	257.981
54.8774	152	695.6	13.1875	308.641
54.8774	152	695.6	11.9917	263.225
56.6212	196	402.3	20	341.749
56.6212	196	402.3	21.0429	316.927
56.6212	196	402.3	23.025	273.718
56.1638	200	463.4	22.5	284.807
56.1638	200	463.4	24.9	242.772
56.1638	200	463.4	27	218.493
56.1638	200	463.4	27.7667	211.881
56.1197	206	392.3	11.15	219.984
56.1197	206	392.3	18.65	371.185
56.1197	206	392.3	12.7	277.567
56.1197	206	392.3	14.56	346.568
56.158	206	396.8	11.1	217.891
56.158	206	396.8	14.9	356.367
56.158	206	396.8	14.9143	356.767
56.158	206	396.8	14.0286	328.295
56.0904	196	412.8	18.6333	371.58
56.0904	196	412.8	12.06	253.051
56.0904	196	412.8	12.85	283.806
56.0904	196	412.8	10.8	208.79
56.1437	185	415.2	13.4333	306.157
56.1437	185	415.2	12.68	276.518
56.1437	185	415.2	14	327.41
56.1437	185	415.2	12.7	277.306
55.5982	154	495.9	15.5667	376.275
55.5982	154	495.9	20.56	331.351
55.5982	154	495.9	20.8	325.582
55.5982	154	495.9	24.75	248.04
55.6355	240	437	17.85	384.837
55.6355	240	437	24.38	253.345
55.6355	240	437	20.7	327.735
55.6355	240	437	17.8	385.352
55.573	197	443.2	25.9	233.422
55.573	197	443.2	13.0333	296.322
55.573	197	443.2	12.1333	261.405
55.573	197	443.2	10.8	214.217
55.6151	170	323.8	22.675	283.955
55.6151	170	323.8	21.125	317.763
55.6151	170	323.8	19.7	351.697
55.6151	170	323.8	25.6333	236.235
55.6639	177	404.8	15.5	374.541
55.6639	177	404.8	14.1286	336.266
55.6639	177	404.8	21.2667	314.142
55.6639	177	404.8	16.3	386.382
55.8462	199	151.1	13.8333	324.186
55.8462	199	151.1	13.7667	321.735
55.8462	199	151.1	22.44	287.3
55.8462	199	151.1	19.2167	361.182
56.0626	206	394.4	11.3	225.729
56.0626	206	394.4	12.15	256.781
56.0626	206	394.4	17.55	385.441
55.4622	255	463.7	18.3167	379.825
55.4622	255	463.7	20.76	327.538
55.4622	255	463.7	24.7	249.878
55.4622	255	463.7	15.5	375.814
55.2258	255	463.7	18.1273	384.036
55.2258	255	463.7	21.45	313.547
55.2258	255	463.7	22.975	281.538
55.2258	255	463.7	14.9889	365.569
55.7643	175	432.1	17.2	388.633
55.7643	175	432.1	11.7	243.195
55.7643	175	432.1	14.1333	335.579
55.7643	175	432.1	20.9	322.184
56.0401	230	344.3	18.2857	377.395
56.0401	230	344.3	16.9667	387.531
56.0401	230	344.3	49.7	84.6433
56.0401	230	344.3	13.2083	298.461
55.7006	230	344.3	24.0778	257.755
55.7006	230	344.3	18.29	378.874
55.7006	230	344.3	17.3429	388.416
55.8118	170	367.4	19.7	350.613
55.5263	232	380.4	12.6667	282.475
55.5263	232	380.4	11.95	254.983
55.5263	232	380.4	13.5167	315.34
55.5263	232	380.4	13.45	312.821
56.1656	231	366.3	19	364.444
56.1656	231	366.3	12.65	275.096
55.3368	219	482.2	14.65	355.446
55.3368	219	482.2	22.35	292.866
55.3368	219	482.2	11.7667	250.182
55.0701	124	569.9	14.9	364.258
55.0701	124	569.9	13.8667	331.943
55.0701	124	569.9	11.8	254.175
55.2339	166	491.2	18.9167	371.095
55.2339	166	491.2	11.9	256.176
55.2339	166	491.2	15.5571	378.314
55.2339	166	491.2	17.075	391.827
55.3743	239	292.8	16.0167	384.878
55.3743	239	292.8	27.8	216.958
55.3743	239	292.8	13.3	308.498
55.3743	239	292.8	16.9	391.039
54.9097	150	573.4	27.2	226.827
54.9097	150	573.4	19.575	360.522
[truncated: 1,030 more rows]
