# Supplementary material for: Global patterns of tree density are contingent upon local determinants in the world’s natural forests
Source: Commun Biol. 2023 Jan 13;6:47. doi: 10.1038/s42003-023-04419-8 (PMC9839683; doi:10.1038/s42003-023-04419-8)
Supplement: Supplementary file 4 — Supplementary Data 2 [file 42003_2023_4419_MOESM4_ESM.xlsx]

## Sheet: Figure_4
MeanDBH_std	Mean_DBH	Productivity	Predict_LMM
2.0163	46.4625	0.9494	168.335
1.25557	38.0667	0.9686	187.532
-0.560032	18.0286	0.9654	223.808
-0.769724	15.7143	1.11405	259.419
0.767221	32.6769	1.1724	257.623
-0.0950851	23.16	1.1724	265.947
2.08086	47.175	1.1724	245.441
0.986771	35.1	1.1605	251.36
0.318539	27.725	1.1638	259.267
0.164712	26.0273	1.0456	228.04
2.51442	51.96	1.0296	185.374
3.42659	62.0273	0.9288	138.954
-1.10627	12	1.0184	245.953
3.66876	64.7	1.0184	164.819
3.06169	58	1.196	248.283
1.46699	40.4	1.196	260.317
0.461246	29.3	0.89855	186.16
0.653504	31.4219	1.23645	280.921
0.408176	28.7143	1.23645	282.119
-0.0109799	24.0882	1.27255	295.514
0.177574	26.1692	1.27255	295.161
0.732062	32.2889	1.05895	222.329
-0.365549	20.175	1.1589	265.098
0.0485692	24.7455	1.1589	260.636
-1.36903	9.1	1.1461	273.873
-0.550436	18.1345	0.9459	219.622
0.381377	28.4185	0.9459	198.978
1.08256	36.1571	0.9459	184.734
2.23931	48.9238	1.0091	182.768
0.364598	28.2333	1.0091	215.012
-1.35453	9.26	1.0091	249.556
1.30994	38.6667	0.9809	189.967
0.833675	33.4103	0.9649	194.564
-1.31279	9.72069	0.9649	241.221
2.97833	57.08	1.0631	190.929
1.58573	41.7105	1.0631	210.538
1.21608	37.6308	1.0631	216.073
0.0451756	24.708	1.22965	281.784
1.05684	35.8733	1.32885	317.756
-0.446173	19.2852	1.32885	312.628
1.47303	40.4667	1.00315	193.541
0.551854	30.3	1.07675	230.299
-0.607925	17.5	1.2932	302.209
1.57119	41.55	1.2484	281.707
2.57735	52.6545	1.07485	200.749
2.35175	50.1647	1.03965	191.251
1.389	39.5393	1.27	354.05
0.0972395	25.2826	1.27	357.32
0.15167	25.8833	1.27	357.182
1.25014	38.0067	1.1691	305.605
4.14332	69.9375	1.1691	273.881
-1.28346	10.0444	1.1723	337.14
-1.20933	10.8625	1.12255	324.417
-0.611549	17.46	1.1228	314.545
-1.20967	10.8588	1.1228	324.481
-0.758333	15.84	1.26835	358.996
-0.994243	13.2364	1.25875	356.946
1.04196	35.7091	0.99915	242.612
2.6464	53.4167	0.99915	210.092
4.64732	75.5	1.21655	302.6
3.35228	61.2071	1.21655	311.916
1.88379	45	1.1575	292.662
0.646345	31.3429	1.1575	308.053
-0.28287	21.0875	1.07515	294.816
-0.60575	17.524	1.07515	301.217
1.10838	36.4421	1.07515	268.754
0.818908	33.2474	1.02075	254.765
-0.493278	18.7653	1.32	376.028
1.35189	39.1296	1.32	381.709
0.246376	26.9286	1.20505	330.992
1.07877	36.1154	1.20505	323.658
0.255491	27.0292	1.36765	399.916
4.00803	68.4444	1.35485	422.722
2.97108	57	0.9998	204.326
3.53285	63.2	0.987	188.998
0.915417	34.3125	1.00015	223.46
-0.970355	13.5	1.00015	264.492
0.2755	27.25	1.00015	236.616
1.83848	44.5	1.01095	209.455
2.81118	55.2353	1.1667	260.746
0.524671	30	1.1731	287.096
0.0988153	25.3	0.9341	223.285
0.728539	32.25	0.9341	208.403
2.00158	46.3	0.9277	179.32
2.57845	52.6667	0.7709	125.356
0.715954	32.1111	1.00775	229.748
-0.993007	13.25	1.00775	266.613
-0.773284	15.675	1.00775	261.56
0.202511	26.4444	1.20395	300.987
0.071633	25	1.02955	248.952
0.0133852	24.3571	1.12275	276.893
1.67992	42.75	1.02955	218.745
2.33682	50	1.02955	207.487
1.63819	42.2895	1.0431	224.249
1.94042	45.625	1.0303	214.479
0.319294	27.7333	1.0303	244.259
1.38783	39.5263	1.0303	224.198
0.403257	28.66	1.0655	253.176
-0.446125	19.2857	0.7652	201.851
-0.6597	16.9286	0.7812	211.896
-1.0692	12.4091	0.8786	243.266
-0.543205	18.2143	0.8786	227.611
0.207545	26.5	0.8786	206.997
2.98014	57.1	0.91945	158.161
3.14223	58.8889	0.91945	155.265
3.12058	58.65	0.91945	155.649
3.75635	65.6667	0.8446	122.491
2.8553	55.7222	0.8414	137.698
3.65064	64.5	0.8414	123.404
-0.0725447	23.4088	0.69555	523.291
2.18154	48.2862	0.9662	428.404
-0.670518	16.8092	0.43375	435.261
-0.475356	18.9631	0.44355	493.521
-0.132216	22.7502	0.9122	591.631
-0.0893055	23.2238	0.93375	555.629
-0.0614013	23.5318	0.9504	650.176
2.73202	54.3616	1.1136	416.996
0.343307	27.9984	0.43715	396.161
0.426388	28.9153	0.43055	325.24
0.278154	27.2793	1.11895	702.235
0.526866	30.0242	0.97485	546.656
1.40341	39.6983	0.94675	481.127
-0.210177	21.8898	0.3795	389.259
1.68232	42.7765	0.7645	319.732
1.21426	37.6108	1.0048	532.391
-0.134424	22.7258	0.4009	400.174
-0.355442	20.2865	0.45155	449.309
0.218768	26.6239	0.4856	403.515
-0.895476	14.3264	1.0254	654.777
-0.023119	23.9543	0.41365	395.043
-0.55939	18.0357	0.4517	438.652
1.47142	40.4489	0.72155	372.364
0.0293471	24.5333	1.2302	851.751
1.55899	41.4154	1.0467	618.448
1.62517	42.1458	0.74565	358.324
-0.134934	22.7202	0.9928	715.176
2.39948	50.6915	0.9569	423.31
-0.235681	21.6083	0.4749	501.83
1.13513	36.7374	0.878	436.126
0.967252	34.8846	0.88	486.9
1.27164	38.244	0.5228	280.997
0.626709	31.1262	0.5648	398.001
0.0684609	24.965	0.81865	535.762
1.2678	38.2016	0.58495	302.052
2.76826	54.7615	0.85965	354.897
0.276074	27.2563	0.94575	583.04
0.189309	26.2987	0.89415	543.306
0.931512	34.4901	0.79125	361.666
1.5939	41.8006	1.06905	618.236
0.957315	34.7749	1.14545	752.882
0.42825	28.9358	1.17045	507.596
0.993234	35.1713	1.2067	908.617
2.79295	55.034	1.0425	482.352
-1.15527	11.4592	0.1877	72.7125
-1.2418	10.5042	0.1877	63.8978
-1.09759	12.0958	0.1877	61.4378
-1.2418	10.5042	0.1877	63.8433
-1.27064	10.1859	0.1877	64.3575
-1.18411	11.1408	0.18705	62.965
0.92611	34.4305	0.2073	55.4777
0.187452	26.2782	0.2105	73.5642
0.854007	33.6347	0.2105	56.6609
0.63289	31.1944	0.2105	59.9591
0.900703	34.1501	0.2105	57.8489
-1.15527	11.4592	0.20445	90.9821
-0.340504	20.4514	0.20445	70.1096
-0.141705	22.6455	0.3193	82.0169
-0.47029	19.019	0.3193	91.0977
-0.797639	15.4062	0.30655	102.656
-0.401277	19.7807	0.30655	86.4666
1.25779	38.0911	0.29055	47.7333
0.531946	30.0803	0.29055	66.0339
-1.27064	10.1859	0.2057	65.9158
0.613663	30.9822	0.2057	59.8334
-1.15527	11.4592	0.2819	78.2058
-0.8957	14.3239	0.2819	63.1015
-0.312464	20.7609	0.2153	83.5818
-0.704626	16.4327	0.2153	90.0467
-0.792695	15.4608	0.2153	89.4154
-1.27064	10.1859	0.33115	69.7556
-0.388916	19.9171	0.33115	87.1853
-0.155439	22.4939	0.33115	80.0058
-0.524368	18.4222	0.33115	92.6794
-0.823596	15.1197	0.48565	140.686
-1.22257	10.7164	0.48565	100.27
-1.14741	11.546	0.48565	131.239
1.20972	37.5606	0.32475	45.7188
-1.1048	12.0162	0.32475	90.714
-0.715441	16.3134	0.33115	83.4257
-0.116984	22.9183	0.33115	53.6867
-0.0665116	23.4754	0.33115	71.8329
-0.0232496	23.9528	0.33115	71.2484
-0.261191	21.3268	0.33115	87.5197
-1.27064	10.1859	0.20335	66.32
0.229112	26.738	0.20335	60.8118
0.892462	34.0592	0.20335	37.7842
-1.22737	10.6634	0.20335	76.2062
-0.509947	18.5813	0.21375	85.7133
-0.780334	15.5972	0.21375	78.9254
-0.506342	18.6211	0.21375	73.5222
-1.09759	12.0958	0.21695	73.5626
-0.866858	14.6423	0.21695	75.7321
-1.19373	11.0347	0.2933	85.7918
-1.09759	12.0958	0.2933	76.7002
-1.1495	11.5228	0.20385	91.1499
-0.982223	13.369	0.20385	78.0156
-1.09759	12.0958	0.20385	63.1885
-0.174467	22.2839	1.2359	830.59
-0.390836	19.8959	1.35015	931.22
0.294308	27.4576	1.32455	914.373
-0.107491	23.0231	1.3259	912.182
-0.487736	18.8265	1.2939	881.867
-0.552218	18.1148	0.74075	530.553
-0.522432	18.4435	1.19715	806.162
-0.584651	17.7569	0.78875	557.243
0.0802482	25.0951	0.74715	480.329
-0.441841	19.333	1.297	884.481
-0.362576	20.2078	1.31125	782.787
-0.0160917	24.0318	1.2249	714.311
-0.314321	20.7404	1.2249	718.77
-0.466709	19.0585	1.2345	727.629
-0.282525	21.0913	1.2652	747.856
-0.539576	18.2543	1.31775	786.734
0.0817345	25.1115	1.24415	728.276
-0.384258	19.9685	1.33055	797.482
0.120232	25.5364	1.27615	754.502
0.246204	26.9267	1.29285	768.779
-0.129731	22.7776	1.2192	738.848
-0.371897	20.1049	1.19965	679.897
-0.139692	22.6677	1.1475	639.601
0.333653	27.8918	1.22205	684.311
0.00125026	24.2232	1.1859	662.706
-0.104486	23.0562	1.1955	671.775
0.496701	29.6913	1.27005	723.652
-0.217194	21.8123	1.24165	706.549
-0.0853162	23.2678	1.2105	682.161
-0.312636	20.759	1.24165	707.613
0.521274	29.9625	0.23015	234.279
0.0731431	25.0167	0.4056	286.905
1.5576	41.4	0.28295	186.656
-0.367814	20.15	0.26115	300.457
-0.127704	22.8	0.2852	296.402
0.486918	29.5833	0.26235	228.921
0.432931	28.9875	0.27815	250.786
0.129622	25.64	0.32225	294.585
-0.171066	22.3214	0.26545	324.664
0.26795	27.1667	0.28615	246.877
-0.272676	21.2	0.2508	338.791
-0.316281	20.7188	0.4638	403.853
-0.534791	18.3071	0.55385	437.042
-0.347751	20.3714	0.45025	390.6
-0.649743	17.0385	0.59055	523.821
-0.0303845	23.8741	0.5178	447.849
-0.269815	21.2316	0.583	456.24
0.794984	32.9833	0.466	324.971
0.435358	29.0143	0.59085	416.99
1.27032	38.2294	0.4616	298.343
-0.259352	21.3471	0.4602	403.52
0.145252	25.8125	0.55975	411.747
0.0212551	24.444	0.5284	440.161
0.597634	30.8053	0.5357	375.903
1.21238	37.59	0.61005	318.18
-0.179404	22.2294	0.29595	347.892
-0.453617	19.203	0.63015	549.938
0.966837	34.88	0.56535	315.554
0.331607	27.8692	0.59585	383.823
-0.301369	20.8833	0.6404	473.978
0.133699	25.685	0.43705	378.934
-0.279562	21.124	0.58415	485.699
-0.143884	22.6214	0.61375	428.368
-0.0524601	23.6304	0.6005	465.292
0.352517	28.1	0.4564	309.87
0.103993	25.3571	0.4806	404.37
-0.601213	17.5741	0.59085	523.999
-0.113358	22.9583	0.61915	481.718
0.82871	33.3556	0.28305	273.517
-0.31496	20.7333	0.5565	407.338
1.74982	43.5214	0.41515	245.174
-0.0178421	24.0125	0.487	424.264
-0.515052	18.525	0.46815	460.433
-0.498692	18.7056	0.5539	458.825
-0.78829	15.5094	0.61445	569.959
-0.106037	23.0391	0.6854	503.44
1.52136	41	0.55555	171.18
-0.68286	16.673	0.61445	578.399
-0.11887	22.8975	1.2946	749.388
-0.530958	18.3495	1.1666	702.607
-0.335062	20.5115	1.2338	673.919
0.135745	25.7076	1.1574	636.707
-0.0322885	23.8531	1.2167	733.707
-0.669735	16.8178	1.2839	782.653
-0.443674	19.3128	1.2519	713.627
-0.57536	17.8594	1.221	748.208
-0.433947	19.4201	1.2658	737.364
-0.628635	17.2714	1.3131	702.075
0.35667	28.1458	1.151	640.472
-0.272056	21.2068	1.2498	709.133
-0.25752	21.3673	1.13875	610.622
-0.231165	21.6581	1.14515	581.006
-0.361513	20.2195	1.12915	672.681
-0.440251	19.3505	1.20915	723.233
-0.927159	13.9767	1.3594	792.783
-0.520337	18.4667	1.17255	713.719
-0.687815	16.6183	1.1465	699.602
-0.956901	13.6485	1.336	737.05
-0.478099	18.9328	1.1784	661.771
-0.559863	18.0304	1.20775	725.977
-0.705189	16.4265	1.336	692.34
-0.956894	13.6486	1.30565	629.595
-0.881684	14.4786	1.2888	690.431
-0.743353	16.0053	1.56165	883.997
-1.0063	13.1033	1.36005	732.137
-1.08976	12.1821	1.32485	705.423
-0.821622	15.1415	1.57765	823.839
-0.805803	15.3161	1.3284	780.248
-0.406413	19.724	0.74825	722.247
-0.250528	21.4444	0.7198	759.249
-0.396666	19.8316	0.74825	751.955
0.159522	25.97	0.7198	636.511
-0.300264	20.8955	0.81225	808.583
-0.468108	19.0431	0.7102	740.768
0.0936377	25.2429	0.74825	721.187
-0.671226	16.8014	0.63735	762.033
-0.366709	20.1622	0.58525	716.326
-0.279925	21.12	0.58525	670.944
-0.468954	19.0338	0.6149	734.72
-0.280997	21.1082	0.606	641.175
-0.413022	19.6511	0.57885	636.141
-0.14921	22.5627	0.7749	807.88
-0.145825	22.6	0.6314	712.703
-0.0401165	23.7667	0.58845	620.406
-0.139641	22.6683	0.5994	658.348
-0.435176	19.4066	0.60395	688.782
-0.298714	20.9126	0.5772	726.752
-0.0435875	23.7284	0.5772	644.642
-0.399298	19.8025	0.6139	730.031
-0.332477	20.54	0.6188	745.872
-0.27749	21.1469	0.6203	686.999
-0.226536	21.7092	0.654	702.296
-0.142661	22.6349	0.6331	677.024
0.0796188	25.0881	0.5867	619.006
-0.179216	22.2315	0.5755	628.469
-0.069564	23.4417	0.5755	656.847
-0.390615	19.8984	0.606	684.821
-0.40139	19.7794	0.60615	775.83
-0.432219	19.4392	0.59765	714.79
-0.259136	21.3494	0.59765	723.188
-0.488121	18.8222	0.60725	741.041
-0.194444	22.0634	0.59765	702.773
-0.626523	17.2947	0.58225	771.274
-0.267572	21.2563	0.57555	677.42
-0.220763	21.7729	0.5963	710.649
-0.668685	16.8294	0.59	820.402
-0.332893	20.5354	0.5836	781.276
-0.156996	22.4767	0.59	676.675
-0.497078	18.7234	0.5836	775.198
-0.74265	16.0131	0.59	769.709
-0.721705	16.2442	0.5995	861.652
-0.317622	20.7039	0.59	701.283
-1.08842	12.1969	0.8377	762.61
-0.771396	15.6958	0.8377	729.751
-0.528619	18.3753	0.8377	705.548
-0.998988	13.184	0.8377	753.193
-0.614243	17.4303	0.8377	713.991
-0.746463	15.971	0.8377	727.227
-0.662069	16.9024	0.8377	718.751
-0.971098	13.4918	0.8377	750.28
-0.70513	16.4272	0.8377	723.063
-0.52546	18.4101	0.8377	705.239
-0.451423	19.2272	0.8377	698.022
-0.598068	17.6088	0.8377	712.388
0.0979666	25.2906	0.8377	646.728
-0.495597	18.7397	0.8377	702.319
0.363271	28.2187	0.8377	623.325
-0.165751	22.3801	0.8377	670.862
-0.268715	21.2437	0.8377	680.527
0.128407	25.6266	0.8377	643.999
-0.000523821	24.2036	0.8377	655.638
0.480587	29.5135	0.8377	613.248
0.603409	30.869	0.8377	602.873
-0.356369	20.2763	0.8377	688.865
-0.2072	21.9226	0.8377	674.736
-0.328003	20.5894	0.8377	686.155
0.275085	27.2454	0.8377	631.009
0.431355	28.9701	0.8377	617.457
-0.129014	22.7855	0.8377	667.447
0.201303	26.4311	0.8377	637.51
0.904346	34.1903	0.8377	578.188
1.00249	35.2735	0.8377	570.358
0.830878	33.3795	0.8377	584.12
0.516055	29.9049	0.8377	610.234
0.309187	27.6218	0.8377	628.026
1.05737	35.8792	0.8377	566.026
1.05565	35.8601	0.8377	566.162
1.53353	41.1343	0.8377	529.795
0.604244	30.8782	0.8377	602.803
1.70112	42.9839	0.8377	517.602
2.28804	49.4616	0.8377	477.072
4.07632	69.1981	0.8377	372.125
-0.483147	18.8771	0.8377	701.105
-0.851481	14.812	0.8377	737.915
-0.443406	19.3157	0.8377	697.245
-0.750492	15.9265	0.8377	727.635
-0.653853	16.9931	0.8377	717.931
-0.868678	14.6222	0.8377	739.68
1.34831	39.0902	0.8377	543.604
-0.587203	17.7287	0.8377	711.314
-0.818193	15.1794	0.8377	734.511
-0.536624	18.2869	0.8377	706.333
-0.606718	17.5133	0.8377	713.245
0.231774	26.7674	0.8377	634.817
-0.259028	21.3506	0.8377	679.612
-0.512308	18.5553	0.8377	703.951
0.225985	26.7035	0.8377	635.328
-0.34955	20.3516	0.8377	688.212
0.673674	31.6445	0.8377	597.017
-0.811755	15.2504	0.8377	733.854
-0.294979	20.9539	0.8377	683.015
-0.62681	17.2916	0.8377	715.239
-0.297351	20.9277	0.8377	683.24
-0.393996	19.861	0.8377	692.475
-0.174721	22.2811	0.8377	671.698
-0.0982226	23.1254	0.8377	664.598
0.29157	27.4274	0.8377	629.565
-0.144068	22.6194	0.8377	668.844
0.419177	28.8357	0.8377	618.503
-0.143578	22.6248	0.8377	668.798
1.13324	36.7166	0.8377	560.091
-0.34027	20.454	0.8377	687.326
0.33446	27.9007	0.8377	625.825
-0.0181128	24.0095	0.8377	657.242
-0.450567	19.2367	0.8377	697.939
0.309762	27.6281	0.8377	627.976
0.681279	31.7284	0.8377	596.386
1.68722	42.8306	0.8377	518.602
0.606717	30.9055	0.8377	602.596
0.42431	28.8924	0.8377	618.062
1.14827	36.8824	0.8377	558.923
1.80456	44.1256	0.8377	510.217
2.18402	48.3136	0.8377	484.016
1.8936	45.1083	0.8377	503.945
2.58242	52.7105	0.8377	457.955
4.71512	76.2483	0.8377	340.523
-0.965723	13.5511	0.8377	749.72
-1.15312	11.4829	0.8377	769.495
-0.309404	20.7947	0.8377	684.385
-1.19385	11.0333	0.8377	773.862
-1.02188	12.9313	0.8377	755.592
-0.867338	14.637	0.8377	739.543
-0.618495	17.3833	0.8377	714.413
-0.855389	14.7688	0.8377	738.316
0.0142293	24.3665	0.8377	654.296
-0.51421	18.5343	0.8377	704.137
-0.483541	18.8728	0.8377	701.143
-0.396002	19.8389	0.8377	692.668
-0.751697	15.9132	0.8377	727.756
-0.508645	18.5957	0.8377	703.593
-0.491642	18.7834	0.8377	701.933
-0.356177	20.2784	0.8377	688.846
-0.0500839	23.6567	0.8377	660.168
-0.780341	15.5971	0.8377	730.658
-0.580315	17.8047	0.8377	710.634
1.23112	37.7968	0.8377	552.526
-0.450557	19.2368	0.8377	697.938
0.0994215	25.3067	0.8377	646.597
-0.191707	22.0936	0.8377	673.285
0.699705	31.9318	0.8377	594.862
0.262456	27.106	0.8377	632.117
0.104086	25.3582	0.8377	646.179
0.490004	29.6174	0.8377	612.447
0.0365923	24.6133	0.8377	652.266
0.22765	26.7219	0.8377	635.181
2.71458	54.1691	0.8377	449.624
-0.0654853	23.4867	0.8377	661.582
0.531794	30.0786	0.8377	608.901
1.07061	36.0253	0.8377	564.986
2.0974	47.3576	0.8377	489.876
1.5466	41.2786	0.8377	528.834
3.40599	61.7999	0.8377	408.445
1.02039	35.471	0.8377	568.941
2.59478	52.8469	0.8377	457.17
2.4863	51.6497	0.8377	464.112
-0.689869	16.5956	0.8377	721.532
-0.815197	15.2124	0.8377	734.205
-1.05243	12.5942	0.8377	758.806
-0.40555	19.7335	0.8377	693.588
-0.790208	15.4882	0.8377	731.66
-0.856438	14.7573	0.8377	738.424
-0.832633	15.02	0.8377	735.986
-0.367133	20.1575	0.8377	689.896
-0.681763	16.6851	0.8377	720.72
-0.0241145	23.9433	0.8377	657.79
-0.997877	13.1962	0.8377	753.077
0.00680723	24.2845	0.8377	654.971
0.0487974	24.748	0.8377	651.161
0.060545	24.8776	0.8377	650.099
-0.460194	19.1304	0.8377	698.873
-0.0446918	23.7162	0.8377	659.673
-0.555884	18.0744	0.8377	708.226
-0.390758	19.8968	0.8377	692.164
-0.321086	20.6657	0.8377	685.496
-0.436789	19.3888	0.8377	696.604
-0.392276	19.88	0.8377	692.31
-0.171988	22.3113	0.8377	671.443
0.0822819	25.1175	0.8377	648.139
-0.266717	21.2658	0.8377	680.338
-0.494048	18.7568	0.8377	702.168
-0.121284	22.8709	0.8377	666.73
-0.0824084	23.2999	0.8377	663.139
-0.0257476	23.9252	0.8377	657.94
0.213608	26.5669	0.8377	636.421
-0.0371197	23.7997	0.8377	658.98
0.0377299	24.6258	0.8377	652.163
-0.401455	19.7787	0.8377	693.193
-0.409264	19.6925	0.8377	693.946
-0.467326	19.0517	0.8377	699.566
0.593072	30.7549	0.8377	603.74
0.681256	31.7282	0.8377	596.388
0.750282	32.49	0.8377	590.697
0.196481	26.3779	0.8377	637.937
-0.245347	21.5016	0.8377	678.321
0.429306	28.9475	0.8377	617.633
0.503506	29.7664	0.8377	611.299
1.00661	35.319	0.8377	570.031
0.251892	26.9894	0.8377	633.045
0.212366	26.5532	0.8377	636.531
0.549947	30.279	0.8377	607.368
0.736604	32.339	0.8377	591.82
0.503987	29.7717	0.8377	611.258
1.4258	39.9454	0.8377	537.783
-1.06928	12.4082	0.8377	760.584
-0.833526	15.0101	0.8377	736.077
-0.883117	14.4628	0.8377	741.166
-0.902865	14.2449	0.8377	743.202
-0.120283	22.8819	0.8377	666.638
-0.583264	17.7722	0.8377	710.925
-1.02351	12.9133	0.8377	755.764
-0.884904	14.4431	0.8377	741.35
0.425457	28.905	0.8377	617.963
-0.526366	18.4001	0.8377	705.327
-0.647082	17.0678	0.8377	717.256
-0.431797	19.4438	0.8377	696.121
-0.531331	18.3453	0.8377	705.814
-0.900745	14.2683	0.8377	742.983
-0.449398	19.2496	0.8377	697.826
0.274935	27.2438	0.8377	631.022
-0.716364	16.3032	0.8377	724.193
0.0669065	24.9478	0.8377	649.525
-0.470232	19.0197	0.8377	699.848
-0.572582	17.8901	0.8377	709.871
1.09449	36.2888	0.8377	563.115
-0.11184	22.9751	0.8377	665.856
-0.393719	19.8641	0.8377	692.449
-0.0418832	23.7472	0.8377	659.416
-0.624096	17.3215	0.8377	714.969
-0.633548	17.2172	0.8377	715.908
-0.359529	20.2414	0.8377	689.167
-0.0559048	23.5924	0.8377	660.702
-0.334432	20.5184	0.8377	686.769
0.172899	26.1176	0.8377	640.031
-0.00864678	24.114	0.8377	656.378
0.19498	26.3613	0.8377	638.07
0.394038	28.5582	0.8377	620.667
0.192012	26.3286	0.8377	638.333
0.0900012	25.2027	0.8377	647.444
0.397759	28.5993	0.8377	620.346
0.419561	28.8399	0.8377	618.47
0.433838	28.9975	0.8377	617.244
0.466629	29.3594	0.8377	614.439
0.39305	28.5473	0.8377	620.752
0.41536	28.7936	0.8377	618.831
0.834274	33.417	0.8377	583.844
0.0313766	24.5557	0.8377	652.739
0.672726	31.634	0.8377	597.095
0.887476	34.0041	0.8377	579.545
0.179771	26.1935	0.56805	609.436
-0.903371	14.2393	0.56805	774.379
-0.200656	21.9949	0.56805	662.925
-0.636121	17.1888	0.56805	729.939
-0.535799	18.296	0.56805	713.924
0.210284	26.5302	0.56805	605.337
-0.753459	15.8938	0.56805	749.128
-0.873541	14.5685	0.56805	769.288
-0.265328	21.2811	0.56805	672.474
-0.703215	16.4483	0.56805	740.851
-0.511597	18.5631	0.56805	710.113
-0.494178	18.7554	0.56805	707.383
-0.328418	20.5848	0.56805	681.922
-0.660772	16.9167	0.56805	733.93
-0.31274	20.7578	0.56805	679.562
-0.305778	20.8347	0.56805	678.517
-0.410256	19.6816	0.56805	694.376
-0.572131	17.895	0.56805	719.683
-0.199047	22.0126	0.56805	662.689
-0.137306	22.694	0.56805	653.703
0.717952	32.1332	0.56805	541.054
0.0529003	24.7933	0.56805	626.777
0.819542	33.2544	0.56805	529.034
-0.273232	21.1939	0.56805	673.651
-0.403948	19.7512	0.56805	693.408
0.290754	27.4184	0.56805	594.66
0.553333	30.3163	0.56805	561.114
0.0993245	25.3056	0.56805	620.375
1.54113	41.2183	0.56805	451.005
1.63732	42.2798	0.56805	441.514
2.41017	50.8094	0.56805	372.151
0.674477	31.6533	0.56805	546.281
2.62126	53.1392	0.56805	355.178
0.145056	25.8103	0.56805	614.132
0.956301	34.7637	0.56805	513.274
1.60283	41.8992	0.56805	444.894
2.88954	56.1001	0.56805	334.718
3.50693	62.9139	0.56805	292.002
2.34694	50.1116	0.56805	377.391
3.82251	66.3969	0.56805	272.318
-0.762786	15.7909	0.56805	750.675
-0.918236	14.0752	0.56805	776.929
-0.585044	17.7525	0.56805	721.741
-0.61531	17.4185	0.56805	726.588
-0.679784	16.7069	0.56805	737.022
-0.74681	15.9672	0.56805	748.027
0.527474	30.0309	0.56805	564.332
-0.410557	19.6783	0.56805	694.422
-0.750512	15.9263	0.56805	748.64
-0.23965	21.5645	0.56805	668.666
-0.642982	17.1131	0.56805	731.048
-0.706493	16.4121	0.56805	741.388
-0.735046	16.097	0.56805	746.084
-0.0721587	23.413	0.56805	644.352
-0.448719	19.2571	0.56805	700.307
-0.383728	19.9744	0.56805	690.314
0.000823562	24.2185	0.56805	634.036
-0.199417	22.0085	0.56805	662.743
-0.402472	19.7675	0.56805	693.182
2.21853	48.6944	0.56805	388.261
1.41485	39.8245	0.56805	463.778
-0.0133829	24.0617	0.56805	636.032
-0.0555397	23.5964	0.56805	641.989
1.40222	39.6852	0.56805	465.075
0.550444	30.2844	0.56805	561.472
1.05329	35.8342	0.56805	502.382
0.140876	25.7642	0.56805	614.7
0.858915	33.6889	0.56805	524.448
1.16132	37.0264	0.56805	490.523
0.182843	26.2274	0.56805	609.022
-0.016689	24.0252	0.56805	636.497
2.16876	48.1451	0.56805	392.559
0.662603	31.5223	0.56805	547.717
0.993145	35.1704	0.56805	509.109
0.876686	33.885	0.56805	522.391
1.93372	45.5511	0.56805	413.502
1.08197	36.1506	0.56805	499.207
3.02351	57.5787	0.56805	324.947
-1.02785	12.8655	0.56805	795.991
-0.23497	21.6161	0.56805	667.975
-0.779369	15.6078	0.56805	753.433
-0.353617	20.3067	0.56805	685.733
-0.502708	18.6612	0.56805	708.718
-0.728503	16.1692	0.56805	745.005
-0.556048	18.0725	0.56805	717.128
-0.597332	17.6169	0.56805	723.705
0.206688	26.4905	0.56805	605.819
-0.353887	20.3037	0.56805	685.774
0.0727636	25.0125	0.56805	624.029
-0.482936	18.8794	0.56805	705.626
-0.525733	18.4071	0.56805	712.336
0.201019	26.428	0.56805	606.579
-0.481544	18.8948	0.56805	705.409
-0.75127	15.918	0.56805	748.765
-0.0151755	24.0419	0.56805	636.284
0.056029	24.8278	0.56805	626.343
-0.134053	22.7299	0.56805	653.233
-0.409601	19.6888	0.56805	694.275
1.4734	40.4707	0.56805	457.812
0.753347	32.5238	0.56805	536.836
1.06706	35.9861	0.56805	500.855
0.871601	33.8289	0.56805	522.979
0.9627	34.8343	0.56805	512.548
0.391163	28.5265	0.56805	581.602
1.7228	43.2232	0.56805	433.246
0.873099	33.8455	0.56805	522.806
2.2113	48.6146	0.56805	388.883
0.782223	32.8425	0.56805	533.419
1.55581	41.3802	0.56805	449.544
3.17176	59.2148	0.56805	314.467
1.32339	38.8151	0.56805	473.254
1.62087	42.0983	0.56805	443.122
0.541219	30.1826	0.56805	562.619
1.48581	40.6077	0.56805	456.557
1.34831	39.0901	0.56805	470.653
1.44377	40.1438	0.56805	460.821
2.15137	47.9533	0.56805	394.07
-0.988776	13.2967	0.56805	789.144
-0.155393	22.4944	0.56805	656.323
-0.953229	13.689	0.56805	782.965
-0.694173	16.5481	0.56805	739.371
-0.84837	14.8463	0.56805	765.018
-0.479867	18.9133	0.56805	705.148
-0.203519	21.9633	0.56805	663.345
-0.185433	22.1629	0.56805	660.697
-0.0631206	23.5128	0.56805	643.066
-0.369072	20.1361	0.56805	688.081
0.0117612	24.3392	0.56805	632.505
-0.356621	20.2735	0.56805	686.189
-0.0574399	23.5755	0.56805	642.259
-0.524972	18.4155	0.56805	712.216
-0.353454	20.3085	0.56805	685.708
0.255172	27.0256	0.56805	599.358
-0.265952	21.2742	0.56805	672.567
-0.192765	22.082	0.56805	661.769
0.691431	31.8405	0.56805	544.237
1.06848	36.0018	0.56805	500.698
1.58006	41.6478	0.56805	447.14
1.19196	37.3646	0.56805	487.211
1.22241	37.7007	0.56805	483.94
1.04245	35.7145	0.56805	503.588
0.866049	33.7676	0.56805	523.621
0.903503	34.181	0.56805	519.302
0.499606	29.7234	0.56805	567.82
1.65037	42.4239	0.56805	440.241
0.776916	32.7839	0.56805	534.045
0.9039	34.1854	0.56805	519.257
1.1864	37.3032	0.56805	487.81
2.04007	46.7248	0.56805	403.89
2.45735	51.3302	0.56805	368.288
2.52212	52.0451	0.56805	363.05
1.61077	41.9868	0.56805	444.113
2.39263	50.616	0.56805	373.597
0.881055	33.9333	0.56805	521.887
1.58348	41.6857	0.56805	446.801
3.24223	59.9926	0.56805	309.605
1.80342	44.113	0.56805	425.59
-0.880066	14.4965	0.56805	770.399
-1.13356	11.6987	0.56805	814.82
-0.907124	14.1979	0.56805	775.022
-0.932057	13.9227	0.56805	779.307
-1.19607	11.0088	0.56805	826.162
-0.869247	14.6159	0.56805	768.558
-0.808125	15.2905	0.56805	758.239
0.367972	28.2706	0.56805	584.592
-0.27942	21.1256	0.56805	674.573
-0.454748	19.1905	0.56805	701.242
-0.543814	18.2076	0.56805	715.19
-0.541708	18.2308	0.56805	714.857
-0.90768	14.1917	0.56805	775.118
-0.492548	18.7734	0.56805	707.128
-0.429327	19.4711	0.56805	697.311
-0.39517	19.8481	0.56805	692.063
-0.848645	14.8433	0.56805	765.064
-0.151617	22.5361	0.56805	655.775
-0.281378	21.104	0.56805	674.865
-0.591161	17.685	0.56805	722.718
0.103827	25.3553	0.56805	619.757
0.128604	25.6288	0.56805	616.371
0.327614	27.8252	0.56805	589.833
0.692263	31.8496	0.56805	544.137
0.211396	26.5425	0.56805	605.189
1.2563	38.0747	0.56805	480.327
0.506877	29.8036	0.56805	566.908
-0.262163	21.316	0.56805	672.004
-0.167564	22.3601	0.56805	658.092
0.335412	27.9112	0.56805	588.817
1.29708	38.5248	0.56805	476.015
0.60547	30.8917	0.56805	554.681
0.323031	27.7746	0.56805	590.431
1.23158	37.8019	0.56805	482.96
1.56491	41.4807	0.56805	448.64
2.27737	49.3438	0.56805	383.242
2.82553	55.3937	0.56805	339.49
1.43916	40.0928	0.56805	461.292
2.1877	48.3542	0.56805	390.917
-0.717016	16.296	0.85715	817.56
-0.95256	13.6964	0.85715	843.576
-0.614045	17.4325	0.85715	806.44
-0.493317	18.7649	0.85715	793.595
-0.716405	16.3028	0.85715	817.493
0.278644	27.2847	0.85715	716.161
-0.669965	16.8153	0.85715	812.46
-0.667908	16.838	0.85715	812.238
-0.244493	21.511	0.85715	767.763
-0.601121	17.5751	0.85715	805.055
-0.237169	21.5919	0.85715	767.015
0.660147	31.4952	0.85715	680.731
-0.587277	17.7279	0.85715	803.574
-0.243641	21.5205	0.85715	767.676
-0.331513	20.5506	0.85715	776.7
-0.320396	20.6733	0.85715	775.552
0.316536	27.7029	0.85715	712.561
0.29178	27.4297	0.85715	714.911
-0.0211132	23.9764	0.85715	745.289
0.0939927	25.2468	0.85715	733.967
0.168255	26.0664	0.85715	726.753
0.577787	30.5862	0.85715	688.229
0.496747	29.6918	0.85715	695.686
0.00953118	24.3146	0.85715	742.258
0.124167	25.5798	0.85715	731.027
0.26501	27.1342	0.85715	717.461
0.463564	29.3256	0.85715	698.763
0.22957	26.7431	0.85715	720.851
0.410831	28.7436	0.85715	703.681
1.95795	45.8185	0.85715	572.816
0.772782	32.7383	0.85715	670.61
0.668278	31.5849	0.85715	679.995
1.33675	38.9625	0.85715	622.151
0.830248	33.3725	0.85715	665.504
2.14836	47.92	0.85715	558.493
2.8065	55.1836	0.85715	511.687
2.05373	46.8756	0.85715	565.566
3.68147	64.8403	0.85715	455.476
2.99388	57.2517	0.85715	499.092
1.74484	43.4665	0.85715	589.284
-0.68079	16.6958	0.85715	813.63
-1.18672	11.1121	0.85715	870.26
-1.13307	11.7042	0.85715	864.073
-0.825378	15.1001	0.85715	829.427
-0.735109	16.0963	0.85715	819.529
-1.0795	12.2955	0.85715	857.938
-0.74425	15.9954	0.85715	820.526
-0.15726	22.4738	0.85715	758.907
-0.469476	19.028	0.85715	791.083
-0.574154	17.8727	0.85715	802.173
-0.672727	16.7848	0.85715	812.758
0.266679	27.1526	0.85715	717.302
0.0484649	24.7443	0.85715	738.424
0.161413	25.9909	0.85715	727.415
-0.252432	21.4234	0.85715	768.574
0.117121	25.502	0.85715	731.712
0.6712	31.6172	0.85715	679.731
-0.311166	20.7752	0.85715	774.601
0.139731	25.7516	0.85715	729.515
-0.280301	21.1159	0.85715	771.428
0.688592	31.8091	0.85715	678.161
-0.331744	20.5481	0.85715	776.724
0.462086	29.3093	0.85715	698.901
-0.230855	21.6616	0.85715	766.371
0.162498	26.0028	0.85715	727.31
1.6851	42.8072	0.85715	593.984
0.355659	28.1347	0.85715	708.863
-0.0391887	23.7769	0.85715	747.083
-0.0945529	23.1659	0.85715	752.604
0.276789	27.2642	0.85715	716.338
0.473333	29.4334	0.85715	697.856
1.49284	40.6853	0.85715	609.368
0.151743	25.8841	0.85715	728.351
-0.045291	23.7096	0.85715	747.689
0.0461465	24.7187	0.85715	738.652
0.571298	30.5146	0.85715	688.823
0.14276	25.785	0.85715	729.222
0.472135	29.4202	0.85715	697.967
0.61404	30.9863	0.85715	684.918
0.190427	26.3111	0.85715	724.613
0.793613	32.9682	0.85715	668.754
2.76342	54.7082	0.85715	514.626
1.18775	37.3181	0.85715	634.603
1.0471	35.7658	0.85715	646.585
0.787663	32.9025	0.85715	669.284
1.25506	38.061	0.85715	628.947
1.96247	45.8684	0.85715	572.472
1.71232	43.1075	0.85715	591.838
1.60139	41.8833	0.85715	600.634
-0.899374	14.2834	0.85715	837.63
0.225056	26.6933	0.85715	721.284
0.252239	26.9933	0.85715	718.681
-0.673873	16.7722	0.85715	812.882
-0.63281	17.2253	0.85715	808.455
-0.613383	17.4398	0.85715	806.369
-0.560424	18.0242	0.85715	800.709
-0.0130926	24.0649	0.85715	744.494
-0.527301	18.3898	0.85715	797.19
0.535651	30.1212	0.85715	692.096
-0.660405	16.9208	0.85715	811.427
-0.188637	22.1275	0.85715	762.08
-0.173641	22.293	0.85715	760.562
-0.473893	18.9793	0.85715	791.547
-0.522315	18.4448	0.85715	796.661
-0.27978	21.1216	0.85715	771.374
-0.450023	19.2427	0.85715	789.039
-0.302877	20.8667	0.85715	773.747
0.126143	25.6016	0.85715	730.835
0.0150222	24.3752	0.85715	741.716
-0.180073	22.222	0.85715	761.213
0.0969438	25.2793	0.85715	733.678
-0.0382112	23.7877	0.85715	746.986
-0.213716	21.8507	0.85715	764.626
-0.0175402	24.0158	0.85715	744.935
0.00705554	24.2873	0.85715	742.502
0.923139	34.3977	0.85715	657.333
0.379589	28.3988	0.85715	706.611
0.392066	28.5365	0.85715	705.439
0.52251	29.9761	0.85715	693.307
1.85697	44.704	0.85715	580.561
0.601154	30.8441	0.85715	686.093
0.678811	31.7012	0.85715	679.043
0.608662	30.927	0.85715	685.408
1.01148	35.3727	0.85715	649.655
0.826607	33.3323	0.85715	665.826
1.41121	39.7844	0.85715	616.02
0.813843	33.1915	0.85715	666.958
3.45959	62.3915	0.85715	469.118
3.39501	61.6788	0.85715	473.164
-1.11562	11.8968	0.85715	862.07
-0.737871	16.0658	0.85715	819.83
-0.0829319	23.2941	0.85715	751.442
-0.553425	18.1015	0.85715	799.964
-0.724839	16.2097	0.85715	818.411
-0.543041	18.2161	0.85715	798.86
-0.393848	19.8627	0.85715	783.165
-0.303919	20.8552	0.85715	773.855
-0.439812	19.3554	0.85715	787.968
-0.161715	22.4246	0.85715	759.357
0.286978	27.3767	0.85715	715.368
-0.340663	20.4497	0.85715	777.645
-0.0957982	23.1521	0.85715	752.729
-0.681777	16.6849	0.85715	813.737
-0.235932	21.6055	0.85715	766.889
-0.323848	20.6352	0.85715	775.908
0.411113	28.7467	0.85715	703.655
-0.0402758	23.7649	0.85715	747.191
0.28975	27.4073	0.85715	715.104
-0.0395308	23.7731	0.85715	747.117
0.129283	25.6363	0.85715	730.53
-0.0814129	23.3109	0.85715	751.29
-0.176433	22.2622	0.85715	760.844
-0.0509354	23.6473	0.85715	748.251
-0.424249	19.5272	0.85715	786.338
0.226872	26.7133	0.85715	721.109
-0.1283	22.7934	0.85715	755.989
0.161599	25.9929	0.85715	727.397
0.930941	34.4838	0.85715	656.651
0.511528	29.8549	0.85715	694.32
2.25392	49.085	0.85715	550.707
0.384157	28.4492	0.85715	706.182
1.1043	36.3971	0.85715	641.685
0.360894	28.1925	0.85715	708.37
1.73174	43.322	0.85715	590.311
1.46983	40.4313	0.85715	611.236
3.60428	63.9884	0.85715	460.177
1.43252	40.0196	0.85715	614.276
4.8943	78.2258	0.85715	387.627
-0.744204	15.9959	0.85715	820.521
-0.93862	13.8503	0.85715	842.014
-0.186466	22.1515	0.85715	761.86
-0.510676	18.5733	0.85715	795.429
-0.640262	17.1431	0.85715	809.257
-0.613267	17.441	0.85715	806.356
-0.601701	17.5687	0.85715	805.117
-0.643116	17.1116	0.85715	809.564
-0.392898	19.8732	0.85715	783.067
-0.372926	20.0936	0.85715	780.989
-0.204566	21.9517	0.85715	763.696
-0.645647	17.0837	0.85715	809.836
0.0318937	24.5614	0.85715	740.053
-0.320864	20.6682	0.85715	775.6
-0.427213	19.4944	0.85715	786.648
0.127893	25.6209	0.85715	730.665
0.148728	25.8509	0.85715	728.643
-0.222217	21.7569	0.85715	765.491
-0.304259	20.8514	0.85715	773.889
0.974832	34.9682	0.85715	652.829
-0.167873	22.3567	0.85715	759.979
-0.450919	19.2328	0.85715	789.133
0.0966992	25.2766	0.85715	733.702
0.119307	25.5262	0.85715	731.5
0.402668	28.6535	0.85715	704.445
0.275059	27.2451	0.85715	716.503
0.296738	27.4844	0.85715	714.44
0.0218763	24.4509	0.85715	741.04
0.970178	34.9169	0.85715	653.233
0.304053	27.5651	0.85715	713.745
0.350738	28.0804	0.85715	709.328
2.50762	51.885	0.85715	532.435
6.03153	90.777	0.85715	333.218
0.419374	28.8379	0.85715	702.882
0.571635	30.5183	0.85715	688.792
0.957992	34.7824	0.85715	654.293
-0.237133	21.5923	0.85715	767.011
0.514845	29.8916	0.85715	694.014
0.720392	32.1601	0.85715	675.299
1.8753	44.9064	0.85715	579.147
1.153	36.9346	0.85715	637.542
8.00357	112.542	0.85715	256.345
1.24953	38	0.4604	78.1051
0.844819	33.5333	0.4604	125.238
1.15893	37	0.4604	92.5385
-0.66069	16.9176	0.5251	221.732
-0.673939	16.7714	0.5251	183.065
2.16014	48.05	0.4768	77.5814
0.488428	29.6	0.4896	138.259
-0.330665	20.56	0.4988	199.026
-0.492194	18.7773	0.4988	223.133
-0.688905	16.6062	0.4732	212.261
-0.658994	16.9364	0.4988	251.644
-0.362378	20.21	0.4988	232.998
-0.257706	21.3652	0.4732	245.803
-0.554567	18.0889	0.4732	182.316
-0.418943	19.5857	0.4732	227.571
-0.20019	22	0.61145	136.78
-0.598411	17.605	0.60815	145.581
1.64519	42.3667	0.60495	139.699
-0.797888	15.4034	0.61145	343.974
0.22023	26.64	0.62425	157.909
-0.544499	18.2	0.62425	145.987
-0.487347	18.8308	0.49505	198.155
-0.161856	22.4231	0.49505	186.261
1.65727	42.5	0.59825	85.5106
-0.389642	19.9091	0.59825	202.754
-0.757427	15.85	0.49505	176.146
-0.31496	20.7333	0.49505	139.154
-1.01566	13	0.589	132.372
-0.390466	19.9	0.5673	201.896
0.00343881	24.2474	0.58225	211.206
-0.336102	20.5	0.58225	167.066
0.147139	25.8333	0.58225	137.663
-0.0491772	23.6667	0.5794	165.219
-0.212875	21.86	0.5673	161.673
-0.0534056	23.62	0.43865	164.345
1.97439	46	0.43865	76.4867
-0.165594	22.3818	0.60215	228.068
-0.702415	16.4571	0.58915	192.237
0.769312	32.7	0.61815	159.332
0.747896	32.4636	0.58915	166.382
-0.419806	19.5762	0.61815	238.249
1.34014	39	0.58915	136.468
0.688898	31.8125	0.58915	156.732
0.688589	31.8091	0.48355	150.993
0.989036	35.125	0.48355	114.21
-0.277854	21.1429	0.48355	164.814
-1.13889	11.64	0.6258	196.28
-0.544499	18.2	0.6226	207.33
0.448124	29.1552	0.47875	194.618
-0.350973	20.3359	0.47875	251.389
0.0512463	24.775	0.6162	168.526
-0.700344	16.48	0.6066	195.171
5.7029	87.15	0.59925	78.1098
0.969943	34.9143	0.59925	146.804
0.992125	35.1591	0.47875	141.666
0.887102	34	0.47875	168.248
-0.148846	22.5667	0.59925	170.78
0.369632	28.2889	0.59925	171.284
0.826697	33.3333	0.6034	145.972
1.45038	40.2167	0.5714	126.808
0.576016	30.5667	0.5714	161.051
-0.539969	18.25	0.6034	199.679
-0.44181	19.3333	0.90075	679.891
1.18719	37.3119	0.9319	1077.08
0.343456	28	0.90075	578.14
1.99705	46.25	0.8721	554.906
0.874158	33.8571	0.8721	701.952
0.942033	34.6063	0.8721	835.348
0.90943	34.2464	0.6984	676.393
-0.135334	22.7158	0.6984	838.514
0.448987	29.1647	0.6984	753.322
-0.633093	17.2222	0.9319	899.504
-0.472013	19	0.6722	793.974
-0.105876	23.0409	0.7728	916.741
-0.456912	19.1667	0.66935	667.547
0.285208	27.3571	0.93985	922.138
1.43075	40	0.71295	451.585
-0.517317	18.5	0.66935	612.154
0.415489	28.795	0.7728	859.348
0.615279	31	0.93985	503.579
0.44539	29.125	0.93985	804.981
0.437084	29.0333	0.7728	820.251
0.401115	28.6364	0.87455	814.438
0.0032654	24.2455	0.69805	729.356
-0.0901185	23.2148	0.9814	1137.21
-0.453892	19.2	0.93535	1110.32
-0.743836	16	0.69485	478.923
-0.139785	22.6667	0.93535	679.881
3.76066	65.7143	0.72425	405.937
-0.566396	17.9583	0.706	810.502
0.753575	32.5263	0.9814	989.09
-0.19486	22.0588	0.70505	829.715
-0.250721	21.4423	0.9814	1141.4
-0.69206	16.5714	0.6722	716.392
-0.0642785	23.5	0.6722	496.388
0.171301	26.1	0.70935	704.541
0.198484	26.4	0.70935	539.4
-0.566245	17.96	0.70935	670.861
2.85216	55.6875	0.71615	543.362
1.65727	42.5	0.90015	624.275
1.19517	37.4	0.73535	540.773
-0.90693	14.2	0.70815	702.888
-0.31496	20.7333	0.6984	816.798
-0.79216	15.4667	0.70815	879.597
-0.218312	21.8	0.70815	743.071
0.995831	35.2	0.6974	532.864
1.05724	35.8778	0.90015	750.951
1.2048	37.5063	0.90015	839.958
1.20423	37.5	0.6701	555.825
0.853124	33.625	0.75135	742.249
1.47605	40.5	0.73535	606.227
1.56666	41.5	0.6701	494.59
1.96131	45.8556	0.69265	525.052
-0.511195	18.5676	0.76015	1070.18
1.74788	43.5	0.69265	527.569
-0.475465	18.9619	0.70265	902.216
2.97108	57	0.7125	479.599
0.497489	29.7	0.68305	737.13
-0.282561	21.0909	0.70265	887.034
1.19517	37.4	0.6837	725.176
0.282619	27.3286	0.9496	1082.95
0.172308	26.1111	0.9521	994.331
0.806562	33.1111	0.7125	735.83
0.213585	26.5667	0.9496	988.773
0.351693	28.0909	0.9297	1002.72
-0.378169	20.0357	0.9521	1145.33
2.19679	48.4545	0.84415	653.033
1.00716	35.325	0.9496	847.937
0.00363606	24.2495	0.8994	1007.14
0.933968	34.5172	0.7512	836.435
0.492959	29.65	0.9469	963.89
1.38956	39.5455	0.7514	638.127
0.158301	25.9565	0.7514	879.02
1.21128	37.5778	0.85695	704.692
3.26555	60.25	0.9737	576.413
0.141648	25.7727	0.9123	1005.57
0.482852	29.5385	0.9501	901.2
0.033299	24.5769	0.9123	1053.29
1.36146	39.2353	0.74025	695.259
-0.34581	20.3929	0.9123	1107.98
0.270711	27.1971	0.8703	744.547
1.57572	41.6	0.74025	823.742
-0.109582	23	0.74025	1000.43
0.889691	34.0286	0.9501	885.957
2.11031	47.5	0.8703	574.673
3.92246	67.5	0.9961	623.552
1.63643	42.27	0.9122	738.827
-0.418511	19.5905	0.9122	1047.23
-0.336102	20.5	1.0153	672.821
2.01698	46.47	0.97575	776.669
0.821663	33.2778	0.70405	727.839
2.16014	48.05	0.97575	731.708
0.7143	32.0929	0.95335	901.737
1.56925	41.5286	1.1448	913.827
0.314764	27.6833	0.87315	836.184
0.55952	30.3846	0.7466	733.271
1.38956	39.5455	0.72965	621.955
0.408895	28.7222	0.7466	802.959
1.70044	42.9765	0.79705	713.988
0.810652	33.1562	0.87315	986.06
2.0197	46.5	0.73605	564.489
-0.0642785	23.5	0.79705	981.058
0.408176	28.7143	0.7562	767.026
0.177067	26.1636	0.79705	904.476
0.927876	34.45	0.8955	544.322
-0.627858	17.28	0.8955	1095.93
0.797448	33.0105	0.71325	746.103
0.811596	33.1667	0.71325	783.679
2.87254	55.9125	0.92335	639.782
0.320804	27.75	0.71325	867.43
-0.548561	18.1552	0.8955	1123.61
0.347703	28.0469	0.79895	963.814
2.56757	52.5467	0.92335	754.069
1.08479	36.1818	0.6955	623.885
-0.550157	18.1376	0.79895	1154.25
1.4987	40.75	0.91375	713.824
0.235793	26.8118	0.79895	989.636
1.03811	35.6667	0.6955	640.112
-0.863273	14.6818	0.81015	1031.51
1.46095	40.3333	0.6955	565.952
-0.154886	22.5	0.81015	715.579
1.3341	38.9333	0.81015	736.635
0.607477	30.9139	0.77815	807.383
1.58408	41.6923	0.75725	650.106
-0.112247	22.9706	0.80525	890.62
1.32504	38.8333	0.80525	698.284
-0.251534	21.4333	0.78595	1009.39
0.623516	31.0909	0.64625	634.299
1.97817	46.0417	0.64625	524.649
0.631135	31.175	0.78595	830.256
5.77992	88	0.6657	230.82
4.45274	73.3525	0.6657	297.56
0.932406	34.5	0.78595	740.492
0.244659	26.9096	0.77815	914.839
0.223001	26.6706	0.77815	835.879
1.82399	44.34	0.6165	427.025
1.34153	39.0154	0.70175	628.441
-0.109582	23	0.70665	561.77
-0.21618	21.8235	0.70175	830.01
-0.185844	22.1583	0.70665	768.878
0.105611	25.375	0.70175	782.762
-0.587991	17.72	0.69385	946.317
2.44478	51.1914	0.76975	517.873
0.65945	31.4875	0.734	747.872
0.296265	27.4792	0.734	857.739
-0.288533	21.025	0.734	729.206
0.156804	25.94	0.75665	736.198
-0.774039	15.6667	0.75665	637.274
6.95782	101	0.75665	217.023
1.47193	40.4545	0.7995	668.889
0.671909	31.625	0.6945	717.451
1.47273	40.4633	0.78405	669.153
-0.446125	19.2857	0.6945	893.074
0.776359	32.7778	0.6945	623.265
0.513345	29.875	0.77765	869.381
0.819146	33.25	0.7042	524.082
1.75694	43.6	0.7042	653.288
0.292906	27.4421	0.78405	853.761
2.32172	49.8333	0.7042	463.796
0.50655	29.8	0.7474	697.716
1.11692	36.5364	0.7474	765.758
2.27917	49.3636	0.7474	565.732
-0.0506874	23.65	0.31965	297.697
-0.0972067	23.1366	0.4303	531.848
-0.0756457	23.3745	0.3594	534.84
-0.0519818	23.6357	0.4378	406.826
-0.818911	15.1714	0.3867	504.731
0.0686128	24.9667	0.33615	240.397
-1.09177	12.16	0.45215	537.243
-0.123173	22.85	0.28115	262.331
-0.818587	15.175	0.2903	366.424
-1.22896	10.6458	0.3504	687.837
-0.514297	18.5333	0.3824	325.804
-1.33279	9.5	0.47425	618.718
-0.218312	21.8	0.33175	262.426
0.27097	27.2	0.49545	466.269
-0.330856	20.5579	0.57975	636.569
0.695849	31.8892	0.58895	509.023
0.728539	32.25	0.5394	326.65
5.98831	90.3	0.5042	86.0306
0.900693	34.15	0.36825	209.859
-0.336102	20.5	0.52765	527.203
-0.0434387	23.73	0.43	446.041
0.0214073	24.4457	0.55765	667.105
-0.546764	18.175	0.5579	702.652
0.588097	30.7	0.552	387.585
-0.157622	22.4698	0.54015	629.621
-0.873959	14.5639	0.4791	439.325
-0.0455529	23.7067	0.50145	562.103
-0.264748	21.2875	0.51235	513.644
0.0195863	24.4256	0.53795	596.805
-0.061447	23.5312	0.5352	568.275
-0.543367	18.2125	0.54975	514.717
-0.163547	22.4044	0.5852	591.351
-0.0814598	23.3104	0.46635	578.268
-0.102199	23.0815	0.5184	515.325
-0.186297	22.1533	0.57105	568.255
-0.432871	19.432	0.5944	610.159
-0.504081	18.6461	0.5595	706.418
0.508769	29.8245	0.5858	535.619
-0.416516	19.6125	0.5602	750.261
-0.196738	22.0381	0.48855	533.372
-0.507196	18.6117	0.53005	692.324
-0.539492	18.2553	0.547	592.498
-0.302784	20.8677	0.5301	640.627
-0.733049	16.119	0.5463	683.099
-0.539788	18.252	0.36505	314.124
-0.178818	22.2359	0.5368	602.582
-0.634061	17.2115	0.51035	605.474
-0.449361	19.25	0.5396	639.551
-0.758673	15.8362	0.49375	691.808
0.014132	24.3654	0.5893	609.806
-0.685464	16.6442	0.54155	681.218
-0.513089	18.5467	0.5441	634.622
-0.386073	19.9485	0.54325	733.03
-0.0258938	23.9236	0.5501	589.594
-0.096945	23.1395	0.52325	671.769
-0.180558	22.2167	0.51075	472.174
2.62475	53.1777	0.56795	279.287
-0.284916	21.0649	0.5678	445.166
-0.406109	19.7274	0.62165	641.043
-0.132845	22.7433	0.629	597.595
-0.834044	15.0044	0.5613	738.688
0.254624	27.0196	0.58745	514.998
0.354911	28.1264	0.59285	395.053
1.05547	35.8582	0.61385	419.928
0.726412	32.2265	0.58745	428.895
-1.04193	12.71	0.58265	648.503
-0.728146	16.1732	0.6642	615.017
-0.0887043	23.2304	0.75505	575.243
-0.739555	16.0472	0.6272	730.638
0.232769	26.7784	0.6623	592.078
0.549757	30.2769	0.6337	475.82
0.408054	28.7129	0.6002	373.111
-0.341914	20.4359	0.59655	519.083
-0.297719	20.9236	0.7063	640.876
-0.654825	16.9824	0.62075	655.383
1.11941	36.5638	0.6345	409.983
-0.628609	17.2717	0.68815	756.915
-0.979405	13.4001	0.7063	427.779
1.53352	41.1342	0.60755	353.13
-0.484534	18.8618	0.627	628.185
-0.534326	18.3123	0.646	713.757
1.92744	45.4818	0.7557	402.778
3.71098	65.166	0.5978	194.281
0.754498	32.5365	0.5978	451.555
0.0903329	25.2064	0.69715	509.419
-0.286767	21.0445	0.60945	535.33
0.113612	25.4633	0.5849	479.671
-0.748219	15.9516	0.6378	395.564
-0.244911	21.5064	0.60695	566.807
-0.236105	21.6036	0.6116	645.364
0.124749	25.5862	0.6856	585.692
1.39304	39.5838	0.6218	376.234
-1.00508	13.1167	0.6461	526.673
-0.123208	22.8496	0.60945	515.878
-0.0741907	23.3906	0.77725	609.503
-0.877517	14.5246	0.61435	685.379
0.371747	28.3122	0.6256	556.053
-0.691066	16.5824	0.7139	572.93
-0.331444	20.5514	0.61435	646.663
0.0449434	24.7054	0.6875	617.884
0.164227	26.0219	0.75505	523.004
1.8326	44.4351	0.67235	372.361
0.587971	30.6986	0.71485	466.563
-0.531469	18.3438	0.7139	753.046
-0.17887	22.2353	0.7199	630.358
0.210074	26.5279	0.76765	518.332
0.68635	31.7844	0.60955	459.094
-0.366811	20.1611	0.76765	692.757
0.524611	29.9993	0.5832	341.381
0.0378435	24.6271	0.6489	535.71
1.01869	35.4522	0.7639	394.211
-0.980325	13.39	0.71145	781.711
-0.734769	16.1001	0.7473	841.292
0.484543	29.5571	0.82945	428.956
1.82047	44.3012	0.8048	313.086
0.0988194	25.3	0.8048	542.587
0.145577	25.8161	0.728	443.401
-0.337845	20.4808	0.728	749.964
0.242949	26.8907	0.7756	663.189
-0.15495	22.4993	0.7428	637.353
-0.708719	16.3876	0.785	835.448
0.366583	28.2552	0.7628	572.247
1.13201	36.7029	0.7943	478.136
0.783285	32.8542	0.8174	482.388
-0.612102	17.4539	0.80305	892.197
-0.112956	22.9628	0.80305	673.488
0.100349	25.3169	0.6925	588.919
2.00102	46.2938	0.71775	344.813
0.352172	28.0962	0.7759	517.211
-0.244665	21.5092	0.53505	560.264
-0.468838	19.035	0.6925	726.989
2.08059	47.172	0.8415	376.921
-0.0408701	23.7583	0.8415	567.312
0.471489	29.413	0.7788	390.791
-0.147701	22.5793	0.8192	682.686
-0.722821	16.2319	0.7096	795.226
-0.484581	18.8613	0.78365	737.353
-0.172035	22.3107	0.78365	730.13
-0.51399	18.5367	0.7928	758.684
-0.527694	18.3855	0.75395	730.489
-0.134022	22.7303	0.775	718.409
0.123037	25.5673	0.73685	433.281
-0.240404	21.5562	0.71515	673.472
0.266311	27.1486	0.7639	474.277
-0.00933839	24.1064	0.7186	583.075
0.672328	31.6296	0.7036	283.418
0.348069	28.0509	0.69315	517.829
-0.685758	16.641	0.7544	597.874
0.341868	27.9825	0.8087	625.18
-0.29903	20.9091	0.8087	713.858
-0.436891	19.3876	0.74235	749.805
0.00498297	24.2644	0.69315	493.471
-0.672954	16.7823	0.77045	717.041
-0.147953	22.5765	0.86035	605.382
0.339219	27.9532	0.65745	366.946
0.0319544	24.5621	0.71495	344.965
0.0238196	24.4723	0.51115	308.972
-0.296144	20.941	0.4879	374.787
-0.686042	16.6379	0.6511	465.384
0.229087	26.7378	0.61035	333.759
0.376411	28.3637	0.6198	244.715
-0.37561	20.064	0.62585	332.336
-0.467068	19.0546	0.6405	399.343
-0.0792719	23.3345	0.6732	297.542
-0.203616	21.9622	0.8042	528.921
-1.06006	12.51	0.6703	335.517
0.917348	34.3338	0.65185	288.848
-0.121248	22.8712	0.60825	400.026
0.0542173	24.8078	0.63885	370.131
0.938124	34.5631	0.55605	300.581
1.97439	46	0.65725	130.002
0.156432	25.9359	0.61395	354.008
2.55622	52.4214	0.6751	192.517
0.349023	28.0614	0.6843	338.589
1.23058	37.7908	0.57565	202.878
0.0586519	24.8567	0.605	224.959
0.82674	33.3338	0.76485	234.44
-0.750458	15.9269	0.5443	313.613
-0.267296	21.2594	0.73565	608.199
1.05336	35.8349	0.82945	343.953
0.669879	31.6026	0.7314	308.669
2.52993	52.1312	0.7324	169.481
0.459186	29.2773	0.61995	261.115
0.0169277	24.3962	0.75925	308.501
1.26143	38.1314	0.6919	283.593
-0.106745	23.0313	0.52315	328.069
0.603841	30.8738	0.7198	324.177
-0.804939	15.3256	0.7994	418.77
-0.199324	22.0096	0.6074	313.942
-1.01566	13	0.6671	261.615
0.0283499	24.5223	0.7186	397.882
1.43369	40.0325	0.68145	240.295
0.339755	27.9592	0.83155	265.218
-0.763794	15.7797	0.66515	381.037
1.15893	37	0.8479	182.3
-0.449615	19.2472	0.7427	470.514
2.78986	55	0.81645	146.201
-1.10627	12	0.4828	238.042
-0.653228	17	0.6085	402.05
-0.713017	16.3401	0.66715	378.667
0.112024	25.4458	0.63925	382.274
0.330479	27.8568	0.66135	302.687
0.347498	28.0446	0.66105	255.489
2.02446	46.5526	0.83435	221.174
-0.476354	18.9521	0.6656	392.996
-0.294503	20.9591	0.7723	473.84
-0.515481	18.5203	0.69525	307.112
0.205999	26.4829	0.5447	269.174
2.56917	52.5642	0.66355	170.479
0.668522	31.5876	0.6703	228.279
-0.497458	18.7192	0.8472	546.595
0.101165	25.3259	0.81225	440.53
-0.450408	19.2384	0.65705	303.493
0.766982	32.6743	0.5332	236.498
-0.227822	21.695	0.6956	356.267
-0.161262	22.4296	0.55035	306.159
1.70204	42.9942	0.6769	161.59
-0.736493	16.081	0.7194	358.222
1.0232	35.5021	0.7604	303.891
0.677602	31.6878	0.61675	295.583
0.984175	35.0714	0.7116	337.083
1.38372	39.481	0.6771	229.344
-0.503921	18.6478	0.67655	462.894
4.33019	72	0.57045	77.2713
0.978429	35.0079	0.55655	219.205
0.0791574	25.083	0.7878	381.483
-0.289459	21.0148	1.09015	656.346
2.1445	47.8774	0.80215	228.31
0.572607	30.529	0.76565	351.711
2.06693	47.0213	0.5889	173.067
0.178977	26.1847	0.6726	366.612
-0.213769	21.8501	0.7189	374.032
0.630489	31.1679	0.75205	325.562
-0.454301	19.1955	0.6845	472.651
0.338825	27.9489	0.8227	369.884
1.62166	42.107	0.73755	238.646
1.00018	35.248	0.7237	318.442
0.616615	31.0147	0.7183	319.33
0.388372	28.4957	0.6925	242.998
-0.337391	20.4858	0.5227	275.331
0.424178	28.8909	0.87465	401.324
-0.385178	19.9584	0.5107	398.007
0.187634	26.2803	0.62025	397.644
0.692246	31.8495	0.7027	294.442
0.615604	31.0036	0.59045	318.898
1.88379	45	0.57095	117.832
1.11057	36.4664	0.6779	298.106
0.703412	31.9727	0.65135	354.803
3.10508	58.4789	0.6599	162.761
0.265401	27.1385	0.5527	226.55
0.314581	27.6813	0.72935	332.058
0.271236	27.2029	0.72255	253.987
1.6355	42.2598	0.5605	216.199
0.501924	29.7489	0.74335	353.937
4.34591	72.1734	0.6084	96.3247
-0.196779	22.0376	0.54375	365.407
1.2852	38.3937	0.7351	261.256
1.64616	42.3774	0.7139	298.912
1.17514	37.179	0.63455	303.091
0.0607339	24.8797	0.613	226.441
0.992453	35.1627	0.64535	220.363
1.26724	38.1954	0.79255	240.43
1.06151	35.9249	0.71775	325.413
1.20453	37.5033	0.64605	165.364
0.546621	30.2423	0.6658	347.312
0.407644	28.7084	0.59935	318.208
1.87973	44.9552	0.54355	208.676
2.78612	54.9587	0.72025	193.529
-0.181545	22.2058	0.8196	435.326
0.546587	30.2419	0.7302	418.088
2.35179	50.1651	0.59735	194.295
-0.653609	16.9958	0.57495	344.058
0.8691	33.8013	0.5294	217.135
0.737139	32.3449	0.6264	278.599
4.51141	74	0.6545	88.0428
-0.039839	23.7697	0.6597	309.752
0.160658	25.9825	0.4969	339.566
2.15042	47.9427	0.68665	153.315
1.20418	37.4995	0.50345	202.978
0.694065	31.8695	0.72025	284.26
-0.284141	21.0735	0.85235	441.868
-0.92182	14.0357	0.6563	286.515
-0.0894649	23.222	0.6773	374.515
0.105242	25.3709	0.70105	296.677
1.45108	40.2244	0.81245	240.874
0.113529	25.4624	0.60485	283.455
2.19118	48.3926	0.90385	213.977
1.36461	39.27	0.6701	244.558
0.0991018	25.3032	0.5251	254.662
0.0739769	25.0259	0.59485	265.59
1.85944	44.7313	0.75865	243.843
0.681421	31.73	0.70585	286.025
2.02438	46.5517	0.7258	262.661
0.737868	32.353	0.64495	261.576
1.04568	35.7502	0.71195	283.018
-0.210118	21.8904	0.66175	400.16
-0.428188	19.4837	0.5637	342.994
0.827452	33.3417	0.79655	254.444
1.28054	38.3422	0.6199	295.163
1.52136	41	0.5941	150.095
-0.105647	23.0434	0.64005	237.874
0.583622	30.6506	0.68535	352.134
0.894013	34.0763	0.6088	254.868
-0.131043	22.7631	0.7528	400.812
0.20021	26.419	0.6699	361.974
-0.388214	19.9249	0.664	265.773
1.98325	46.0977	0.78435	242.006
0.560162	30.3917	0.882	459.573
-0.743836	16	0.6838	254.054
-0.944984	13.78	0.72715	419.588
-0.714404	16.3248	0.56885	412.281
-0.805752	15.3167	0.73105	364.41
-0.0802429	23.3238	0.49025	294.183
0.960688	34.8121	0.60895	252.152
0.468582	29.381	0.702	356.076
-0.465666	19.07	0.6243	364.559
-0.663159	16.8904	0.6129	353.781
1.05226	35.8227	1.095	493.39
0.374919	28.3472	0.60935	325.627
-0.714312	16.3258	0.66695	435.758
0.0460775	24.718	0.63265	335.154
-0.664067	16.8804	0.656	451.744
-0.697998	16.5059	0.7195	403.726
0.170503	26.0912	0.7109	345.086
0.0465773	24.7235	0.6938	297.283
1.95069	45.7384	0.59155	188.592
-0.0673669	23.4659	0.73565	394.918
-0.742138	16.0187	0.56685	323.547
2.11356	47.536	0.57575	144.963
-0.457765	19.1572	0.53595	284.257
-0.452765	19.2124	0.7866	470.502
-0.472331	18.9965	0.68815	426.921
-0.443275	19.3172	0.80615	490.664
0.570254	30.5031	0.5662	294.612
0.267846	27.1655	0.7315	379.089
0.336021	27.9179	0.7443	451.681
0.202659	26.4461	0.80975	383.329
-0.598937	17.5992	0.6686	436.006
2.0231	46.5375	0.7022	231.463
-0.690519	16.5884	0.61375	430.154
0.973412	34.9526	0.7256	306.507
2.25607	49.1087	0.7591	182.429
-0.776565	15.6388	0.65795	371.29
0.197783	26.3923	0.65865	308.049
1.61982	42.0868	0.64615	263.327
2.31356	49.7432	0.57305	192.327
1.21474	37.616	0.69165	215.682
-0.105483	23.0452	0.615	254.613
-0.604876	17.5336	0.54315	333.635
1.01549	35.417	0.81245	263.499
1.18874	37.3291	0.6529	250.916
-0.118722	22.8991	0.555	292.344
-0.584412	17.7595	0.6166	331.483
0.579943	30.61	0.72215	409.655
2.86345	55.8122	0.7507	177.526
1.20302	37.4867	0.5565	192.839
-0.047089	23.6897	0.62995	386.734
0.590717	30.7289	0.7673	376.153
-0.325834	20.6133	0.50285	338.902
0.118523	25.5175	0.64985	332.988
0.793373	32.9655	0.7626	322.307
-0.895464	14.3265	0.627	325.952
0.330968	27.8622	0.6199	299.325
1.82237	44.3222	0.739	218.624
-0.464281	19.0853	0.6901	318.912
-0.116817	22.9202	0.70735	388.387
0.0575356	24.8444	0.60915	388.824
1.68695	42.8276	0.5173	162.065
-0.37537	20.0666	0.6795	488.088
-0.402672	19.7653	0.7239	308.809
-0.301511	20.8818	0.626	472.073
0.356367	28.1425	0.60035	248.227
0.383	28.4364	0.53225	316.022
3.00166	57.3375	0.69245	190.086
-0.861463	14.7018	0.7122	389.464
0.901219	34.1558	0.47365	242.255
-0.969517	13.5093	0.74285	304.461
1.10388	36.3925	0.72155	299.792
-0.244469	21.5113	0.93615	593.146
0.64988	31.3819	0.6384	358.467
-0.103556	23.0665	0.65395	355.93
0.384284	28.4506	0.74325	337.486
0.394323	28.5614	0.66825	337.415
0.16795	26.063	0.72185	407.84
-0.39586	19.8405	0.781	430.08
0.261744	27.0982	0.76285	393.207
-0.730407	16.1482	0.73395	469.545
0.370646	28.3001	0.62515	266.145
-0.825383	15.1	0.94585	275.657
-0.758333	15.84	0.94585	273.706
-1.03152	12.825	0.94585	281.744
-0.530908	18.35	0.66635	180.596
0.00820765	24.3	0.66635	162.911
-1.16887	11.3091	0.66635	204.021
1.43075	40	0.66635	124.121
-1.10929	11.9667	0.85555	220.217
-0.829913	15.05	0.85555	212.156
-0.593427	17.66	0.85555	205.563
-0.0959911	23.15	0.85555	192.357
-0.843505	14.9	0.79235	131.293
-1.04284	12.7	0.79235	135.353
-1.03378	12.8	0.79235	135.165
-0.965825	13.55	0.68925	138.349
0.533732	30.1	0.68925	104.96
-1.2603	10.3	0.68925	146.06
-0.499195	18.7	0.74435	171.594
0.0806938	25.1	0.74435	155.72
-0.664554	16.875	0.74435	176.409
-0.238245	21.58	0.74435	164.26
-0.973376	13.4667	0.69435	181.345
-1.2603	10.3	0.69435	191.101
-0.870687	14.6	0.69435	177.975
-1.14251	11.6	0.798	186.534
-1.17422	11.25	0.798	187.43
-1.16969	11.3	0.798	187.302
-0.620006	17.3667	0.6895	168.627
-0.426709	19.5	0.6895	162.732
-1.04284	12.7	0.6895	182.279
-1.01566	13	0.6778	146.921
-1.02472	12.9	0.6778	147.171
-0.616985	17.4	0.69765	141.121
-0.961294	13.6	0.69765	150.227
-1.03378	12.8	0.69765	152.218
-0.997538	13.2	0.76485	189.678
-1.0818	12.27	0.76485	192.271
-0.740816	16.0333	0.70915	142.244
-1.26936	10.2	0.70915	156.286
-0.230997	21.66	0.7025	196.511
-0.765582	15.76	0.7025	216.378
-0.540616	18.2429	0.7025	207.784
-1.11533	11.9	0.7025	230.449
-0.888808	14.4	0.81555	188.512
-0.539063	18.26	0.81555	179.148
-0.515505	18.52	0.81555	178.534
-0.879748	14.5	0.81185	126.125
-1.25124	10.4	0.81185	133.194
-1.13043	11.7333	0.6438	186.667
-1.13345	11.7	0.6438	186.779
-0.991497	13.2667	0.6438	181.601
-1.00358	13.1333	0.6438	182.036
-0.00387345	24.1667	0.65325	170.759
-0.046157	23.7	0.65325	172.174
-0.179048	22.2333	0.65325	176.698
-0.888808	14.4	0.67575	138.12
-0.529398	18.3667	0.8327	178.646
-0.757427	15.85	0.8327	184.46
-0.825383	15.1	0.8327	186.229
-0.535438	18.3	0.8327	178.797
-0.664101	16.88	1.0624	207.047
0.361578	28.2	1.0624	192.621
-0.85619	14.76	1.0624	209.867
-1.215	10.8	0.8839	175.641
0.15318	25.9	0.8839	148.063
-0.884278	14.45	0.8839	168.537
-1.2603	10.3	0.7749	150.14
-0.521847	18.45	0.7749	133.598
-1.22406	10.7	0.70755	182.64
-1.14251	11.6	0.70755	179.999
0.74213	32.4	0.76195	141.913
-0.162135	22.42	0.76195	164.305
-0.426709	19.5	0.76195	171.502
-0.165759	22.38	0.76195	164.402
-1.0821	12.2667	0.8363	180.793
-1.215	10.8	0.8363	184.172
-0.932602	13.9167	0.8363	177.065
0.225666	26.7	0.81055	139.597
-0.979416	13.4	0.81055	166.693
-0.245494	21.5	0.81055	149.623
-0.852565	14.8	0.8762	294.088
-0.897869	14.3	0.8762	295.788
-0.983946	13.35	0.8762	299.044
-0.976396	13.4333	0.67845	208.423
-0.931092	13.9333	0.67845	206.66
-0.535438	18.3	0.67845	191.885
-0.369324	20.1333	0.67845	186.001
-1.25124	10.4	0.76805	178.379
-0.0244111	23.94	0.7416	189.029
-0.750632	15.925	0.7416	213.592
0.600178	30.8333	0.7416	170.175
-0.680411	16.7	0.8236	213.155
-1.02699	12.875	0.8236	224.003
-0.847388	14.8571	0.8236	218.314
-1.16063	11.4	0.8236	228.332
-1.16667	11.3333	0.8031	204.541
0.0293494	24.5333	0.8031	171.056
-0.925051	14	0.8031	197.286
-0.579232	17.8167	0.8031	187.347
-0.118643	22.9	0.91	239.957
-1.15459	11.4667	0.91	270.844
-0.695512	16.5333	0.91	256.695
0.455206	29.2333	0.91	224.391
-0.684941	16.65	0.7973	195.696
-0.829913	15.05	0.7973	200.034
-0.626046	17.3	0.7973	193.96
-0.891829	14.3667	0.7973	201.916
-0.897869	14.3	0.61295	162.105
-0.109582	23	0.61295	137.65
-0.811792	15.25	0.61295	159.236
-0.150356	22.55	0.61295	138.819
-1.0066	13.1	0.65495	164.749
-1.12137	11.8333	0.65495	168.471
-0.936377	13.875	0.65495	162.513
-1.09721	12.1	0.65495	167.681
0.683235	31.75	0.89075	122.602
0.366108	28.25	0.89075	127.468
-1.26936	10.2	0.89075	155.808
-0.209251	21.9	0.89075	136.796
0.252848	27	0.8036	128.938
-0.571682	17.9	0.8036	145.832
0.192443	26.3333	0.8036	130.107
-0.458422	19.15	0.8036	143.386
-0.517317	18.5	0.89935	168.054
-0.977604	13.42	0.89935	177.608
-0.952234	13.7	0.89935	177.067
-0.993007	13.25	0.89935	177.937
0.533732	30.1	0.59155	135.394
-0.0944811	23.1667	0.59155	154.874
0.364598	28.2333	0.59155	140.383
0.0414304	24.6667	0.59155	150.435
-1.07002	12.4	0.8352	131.241
-1.04284	12.7	0.8352	130.744
-0.713029	16.34	0.73535	249.699
-0.947703	13.75	0.73535	259.871
-0.98445	13.3444	0.73535	261.5
0.129622	25.64	0.65825	178.547
0.103346	25.35	0.65825	179.458
-0.635107	17.2	0.65825	207.045
-0.580742	17.8	0.65825	204.876
0.0942849	25.25	0.65325	122.721
-0.0975013	23.1333	0.65325	127.401
-0.381405	20	0.65325	134.66
-0.766488	15.75	0.98445	167.039
-0.725714	16.2	0.98445	166.398
-0.820853	15.15	0.98445	167.896
-0.818134	15.18	0.6836	179.104
-0.680411	16.7	0.6836	174.577
-0.469748	19.025	0.6836	167.872
-0.546764	18.175	0.6836	170.292
-0.544499	18.2	0.76175	165.169
-0.698532	16.5	0.76175	169.345
-0.965825	13.55	0.76175	176.843
-0.197925	22.025	0.76175	156.147
-1.15157	11.5	0.6333	187.813
-0.607925	17.5	0.6333	168.349
0.610749	30.95	0.6333	131.734
-0.879748	14.5	0.75975	272.647
-0.99236	13.2571	0.75975	277.688
-0.945891	13.77	0.75975	275.597
-0.861626	14.7	0.75975	271.844
-1.11533	11.9	0.6598	208.076
-1.12439	11.8	0.6598	208.44
-1.13526	11.68	0.6598	208.878
-0.860116	14.7167	0.6598	198.066
-0.822363	15.1333	0.71255	230.883
-0.494665	18.75	0.71255	217.866
-0.922786	14.025	1.02305	270.657
-0.32251	20.65	1.02305	257.593
-0.106562	23.0333	1.02305	253.05
0.00820762	24.3	0.76335	139.396
-0.231903	21.65	0.76335	144.911
-0.43124	19.45	0.76335	149.655
-1.2603	10.3	0.76335	171.11
-0.965825	13.55	0.85915	222.141
-0.533173	18.325	0.85915	209.775
-0.78914	15.5	0.85915	217.005
-0.401792	19.775	0.7136	192.226
0.0112279	24.3333	0.7136	178.692
-0.635107	17.2	0.7136	200.319
-0.729112	16.1625	0.7136	203.676
-0.332477	20.54	0.7136	215.601
-0.271382	21.2143	0.7136	213.285
-0.982436	13.3667	0.99225	268.652
-0.655041	16.98	0.99225	260.697
-0.393486	19.8667	0.99225	254.512
-0.798201	15.4	0.99225	264.146
-1.00056	13.1667	0.9438	207.943
-0.934112	13.9	0.9438	206.475
-0.290798	21	0.9438	192.793
-0.620006	17.3667	0.9438	199.678
1.8566	44.7	0.81215	112.371
0.574506	30.55	0.81215	135.628
0.283051	27.3333	0.81215	141.553
0.0607601	24.88	0.9432	226.567
-0.319274	20.6857	0.9432	235.948
-0.194149	22.0667	0.9432	232.817
-0.979416	13.4	0.9432	253.177
-0.743836	16	0.64855	254.059
-1.04284	12.7	0.64855	269.441
-0.754191	15.8857	0.64855	254.576
1.49417	40.7	0.90445	141.137
-0.390466	19.9	0.90445	176.479
0.201504	26.4333	0.90445	164.517
0.0671026	24.95	0.90445	167.159
-0.653228	17	0.89255	205.575
0.551854	30.3	0.89255	177.425
-1.09419	12.1333	0.89255	216.957
-0.531814	18.34	0.89255	202.547
-0.0849888	23.2714	0.89255	192.14
-0.19717	22.0333	0.89255	194.792
-0.363284	20.2	0.89255	198.787
-0.402547	19.7667	0.89255	199.743
-0.591313	17.6833	0.90155	218.281
-0.822363	15.1333	0.90155	224.39
-0.636617	17.1833	0.90155	229.498
0.728539	32.25	0.90155	194.964
-0.566019	17.9625	0.90155	227.57
-0.710613	16.3667	0.90155	231.535
-0.419914	19.575	0.7451	203.177
-0.293818	20.9667	0.7451	198.94
-0.0438918	23.725	0.7451	190.8
-0.616985	17.4	0.7451	209.982
0.284561	27.35	0.8878	178.639
-0.456157	19.175	0.8878	195.773
-0.490135	18.8	0.8878	196.598
-0.998832	13.1857	0.81405	283.647
-0.899379	14.2833	0.81405	279.554
-0.988477	13.3	0.81405	283.218
-0.804673	15.3286	0.81405	275.712
-0.972944	13.4714	0.8889	235.703
-1.04888	12.6333	0.8889	237.92
-0.970355	13.5	0.8889	235.628
-1.0217	12.9333	0.8889	237.124
-0.462952	19.1	0.8773	248.997
-0.701827	16.4636	0.8773	256.657
-1.13798	11.65	0.8773	271.258
-0.973753	13.4625	0.8773	265.665
-0.780079	15.6	0.75085	137.351
-0.993007	13.25	0.75085	142.275
-0.867667	14.6333	0.66595	214.959
-1.03016	12.84	0.66595	221.745
-0.913725	14.125	0.66595	216.861
-0.462952	19.1	0.66595	198.945
-0.884278	14.45	0.7703	204.027
-0.78914	15.5	0.7703	200.954
-0.306654	20.825	0.7703	186.072
-0.786551	15.5286	0.9566	234.526
-1.08135	12.275	0.9566	241.734
-0.690982	16.5833	0.9566	232.236
-1.15157	11.5	0.9566	243.483
-0.949213	13.7333	0.8573	299.911
-0.675377	16.7556	0.8573	289.189
-0.726538	16.1909	0.8573	291.163
-0.908062	14.1875	0.8573	298.275
-0.970355	13.5	0.80935	134.318
1.91097	45.3	0.80935	87.7961
-1.28748	10	0.80935	140.754
-0.925051	14	0.80935	183.355
-1.06398	12.4667	0.80935	187.153
-0.782344	15.575	0.80935	179.534
-0.988477	13.3	0.80935	185.079
-1.22406	10.7	0.86255	168.208
-0.737796	16.0667	0.86255	157.8
-0.897869	14.3	0.86255	161.153
-0.943173	13.8	0.86255	162.115
-0.26491	21.2857	0.84175	219.396
0.714947	32.1	0.84175	191.706
-0.365549	20.175	0.84175	222.457
-0.592068	17.675	0.7724	180.39
-0.626046	17.3	0.7724	181.366
-0.397262	19.825	0.7724	174.893
-0.390466	19.9	0.7724	174.705
-1.09721	12.1	0.782	126.608
-1.03378	12.8	0.782	125.362
-1.18328	11.15	0.782	128.318
-1.16607	11.34	0.69055	182.336
-0.810282	15.2667	0.69055	170.795
-1.12892	11.75	0.69055	181.095
0.15318	25.9	0.69055	143.077
-0.667726	16.84	1.0663	254.161
-0.569869	17.92	1.0663	252.445
-0.669085	16.825	1.0663	254.185
-0.828403	15.0667	0.7705	153.992
-1.24671	10.45	0.7705	164.611
-1.02925	12.85	0.7705	159.002
-0.616985	17.4	0.7705	148.889
-0.490135	18.8	0.80035	167.13
1.45793	40.3	0.80035	124.705
-0.399527	19.8	0.80035	164.87
-1.13345	11.7	0.7761	263.719
-1.00886	13.075	0.7761	258.588
-0.808556	15.2857	0.7761	250.547
-1.05895	12.5222	0.7761	260.638
0.0353899	24.6	0.91965	140.346
1.69351	42.9	0.91965	116.185
-0.259085	21.35	0.91965	145.135
0.760251	32.6	0.91965	129.22
-0.755162	15.875	0.7684	198.665
0.492959	29.65	0.7684	162.691
-1.14553	11.5667	0.7684	211.474
-0.861626	14.7	0.7684	202.08
-1.13415	11.6923	0.8549	294.484
-1.02774	12.8667	0.8549	290.325
-0.807261	15.3	0.8549	281.893
-0.813302	15.2333	0.8327	188.682
-1.11714	11.88	0.8327	196.908
-1.10174	12.05	0.8327	196.482
-0.938643	13.85	0.7354	173.454
-1.2452	10.4667	0.7354	182.74
-1.21047	10.85	0.7354	181.664
-0.609737	17.48	0.7354	164.016
-1.02472	12.9	0.8342	273.774
-1.11986	11.85	0.8342	277.444
-0.99867	13.1875	0.8342	272.777
-1.10702	11.9917	0.8342	276.946
-0.381405	20	0.82835	204.459
-0.286915	21.0429	0.82835	201.738
-0.107317	23.025	0.82835	196.666
-0.154886	22.5	0.8717	182.777
0.0625723	24.9	0.8717	177.738
0.252848	27	0.8717	173.443
0.322314	27.7667	0.8717	171.901
-1.18328	11.15	0.85535	179.22
-0.503726	18.65	0.85535	163.671
-1.04284	12.7	0.85535	175.89
-0.874311	14.56	0.85535	171.975
-1.18781	11.1	0.8576	248.984
-0.843505	14.9	0.8576	237.851
-0.84221	14.9143	0.8576	237.81
-0.922463	14.0286	0.8576	240.359
-0.505236	18.6333	0.8336	155.175
-1.10083	12.06	0.8336	168.687
-1.02925	12.85	0.8336	167.003
-1.215	10.8	0.8336	171.408
-0.976396	13.4333	0.7996	206.826
-1.04465	12.68	0.7996	208.962
-0.925051	14	0.7996	205.233
-1.04284	12.7	0.7996	208.905
-0.783099	15.5667	0.74075	179.524
-0.330665	20.56	0.74075	166.347
-0.308919	20.8	0.74075	165.739
0.0489811	24.75	0.74075	156.04
-0.576212	17.85	0.9865	180.78
0.0154562	24.38	0.9865	171.045
-0.31798	20.7	0.9865	176.465
-0.580742	17.8	0.9865	180.857
0.15318	25.9	0.852	143.109
-1.01264	13.0333	0.852	167.417
-1.09419	12.1333	0.852	169.264
-1.215	10.8	0.852	172.039
-0.13903	22.675	0.7059	170.975
-0.279472	21.125	0.7059	175.33
-0.408588	19.7	0.7059	179.432
0.129018	25.6333	0.7059	162.96
-0.78914	15.5	0.7688	217.602
-0.913402	14.1286	0.7688	221.97
-0.266636	21.2667	0.7688	200.157
-0.716654	16.3	0.7688	215.094
-0.940153	13.8333	0.71235	238.08
-0.946193	13.7667	0.71235	238.335
-0.160323	22.44	0.71235	207.362
-0.452381	19.2167	0.71235	218.372
-1.16969	11.3	0.8564	147.792
-1.09268	12.15	0.8564	146.284
-0.603394	17.55	0.8564	137.052
-0.533928	18.3167	1.04785	177.525
-0.312544	20.76	1.04785	174.607
0.0444508	24.7	1.04785	170.003
-0.78914	15.5	1.04785	180.949
-0.551089	18.1273	1.04785	299.659
-0.250024	21.45	1.04785	292.982
-0.111848	22.975	1.04785	289.967
-0.835451	14.9889	1.04785	306.106
-0.635107	17.2	0.77605	133.564
-1.13345	11.7	0.77605	144.485
-0.91297	14.1333	0.77605	139.547
-0.299859	20.9	0.77605	126.685
-0.536733	18.2857	0.90815	227.962
-0.656249	16.9667	0.90815	231.185
2.30964	49.7	0.90815	163.185
-0.996783	13.2083	0.90815	240.618
-0.0119274	24.0778	0.90815	292.632
-0.536344	18.29	0.90815	311.222
-0.622163	17.3429	0.90815	314.374
-0.408588	19.7	0.7277	190.284
-1.04586	12.6667	0.9326	193.807
-1.1108	11.95	0.9326	195.196
-0.968845	13.5167	0.9326	192.172
-0.974886	13.45	0.9326	192.3
-0.472013	19	0.92235	178.635
-1.04737	12.65	0.92235	190.648
-0.866156	14.65	0.9419	196.126
-0.168477	22.35	0.9419	181.999
-1.12741	11.7667	0.9419	201.695
-0.843505	14.9	0.68175	124.709
-0.937132	13.8667	0.68175	126.905
-1.12439	11.8	0.68175	131.415
-0.479564	18.9167	0.7768	210.088
-1.11533	11.9	0.7768	232.213
-0.783962	15.5571	0.7768	220.405
-0.646433	17.075	0.7768	215.683
-0.742326	16.0167	0.9112	178.379
0.325334	27.8	0.9112	157.514
-0.988477	13.3	0.9112	183.569
-0.662289	16.9	0.9112	176.723
0.27097	27.2	0.7667	161.672
-0.419914	19.575	0.7667	180.64
[truncated: 1,030 more rows]
